# Supplementary material for: Interdisciplinarity of secondary osteons: relevance of bioarchaeological and palaeontological research in biomedical cortical bone histology studies
Source: Bone Rep. 2025 Dec 5;28:101893. doi: 10.1016/j.bonr.2025.101893 (PMC12754215; doi:10.1016/j.bonr.2025.101893)
Supplement: Supplementary file 1 — Supplementary material [file mmc1.xlsx]

## Sheet: Osteon population density
PMID	Title	Authors	Citation	First Author	Journal/Book	Publication Year	Create Date	PMCID	NIHMS ID	DOI
26708961	Spatial variation in osteon population density at the human femoral midshaft: histomorphometric adaptations to habitual load environment	Gocha TP, Agnew AM.	J Anat. 2016 May;228(5):733-45. doi: 10.1111/joa.12433. Epub 2015 Dec 28.	Gocha TP	J Anat	2016	2015-12-29	PMC4831343		10.1111/joa.12433
32644582	Osteoporosis in Females	Keen MU, Barnett MJ, Anastasopoulou C.	2025 Jun 29. In: StatPearls [Internet]. Treasure Island (FL): StatPearls Publishing; 2025 Jan–.	Keen MUBarnett MJAnastasopoulou C	StatPearls	2025	2025-06-29
23728917	Black bears with longer disuse (hibernation) periods have lower femoral osteon population density and greater mineralization and intracortical porosity	Wojda SJ, Weyland DR, Gray SK, McGee-Lawrence ME, Drummer TD, Donahue SW.	Anat Rec (Hoboken). 2013 Aug;296(8):1148-53. doi: 10.1002/ar.22720. Epub 2013 Jun 1.	Wojda SJ	Anat Rec (Hoboken)	2013	2013-06-04			10.1002/ar.22720
34821385	Analysis of histomorphometric variables: Proposal and validation of osteon definitions	Crowder C, Dominguez VM, Heinrich J, Pinto D, Mavroudas S.	J Forensic Sci. 2022 Jan;67(1):80-91. doi: 10.1111/1556-4029.14949. Epub 2021 Nov 25.	Crowder C	J Forensic Sci	2022	2021-11-25			10.1111/1556-4029.14949
33725170	An examination of histomorphometric relationships in the anterior and posterior human femoral cortex	Maggio A, Franklin D.	J Bone Miner Metab. 2021 Jul;39(4):649-660. doi: 10.1007/s00774-021-01204-7. Epub 2021 Mar 13.	Maggio A	J Bone Miner Metab	2021	2021-03-16			10.1007/s00774-021-01204-7
30145105	Diversity in intracortical remodeling in the human femoral bone: A novel view point with the morphological analysis of secondary osteons	Maeda J, Saiki K, Kondo H, Matsuo H, Imamura T, Ogami-Takamura K, Okamoto K, Tomita M, Osaki M, Tsurumoto T.	J Orthop Sci. 2018 Nov;23(6):1079-1086. doi: 10.1016/j.jos.2018.07.021. Epub 2018 Aug 23.	Maeda J	J Orthop Sci	2018	2018-08-27			10.1016/j.jos.2018.07.021
37439268	Prolonged cyclical loading induces Haversian remodeling in mandibles of growing rabbits	Lad SE, Kowalkowski H, Liggio DF, Ding H, Ravosa MJ.	J Exp Biol. 2023 Aug 1;226(15):jeb245942. doi: 10.1242/jeb.245942. Epub 2023 Aug 7.	Lad SE	J Exp Biol	2023	2023-07-13			10.1242/jeb.245942
35394177	Age estimation for two Mediterranean populations: rib histomorphometry applied to forensic identification and bone remodelling research	García-Donas JG, Paine RR, Bonicelli A, Kranioti EF.	Int J Legal Med. 2022 Sep;136(5):1469-1481. doi: 10.1007/s00414-022-02812-2. Epub 2022 Apr 8.	García-Donas JG	Int J Legal Med	2022	2022-04-08	PMC9375747		10.1007/s00414-022-02812-2
23834434	Morphometric analysis of osteonal architecture in bones from healthy young human male subjects using scanning electron microscopy	Pazzaglia UE, Congiu T, Pienazza A, Zakaria M, Gnecchi M, Dell'orbo C.	J Anat. 2013 Sep;223(3):242-54. doi: 10.1111/joa.12079. Epub 2013 Jul 8.	Pazzaglia UE	J Anat	2013	2013-07-10	PMC3972045		10.1111/joa.12079
25804314	Investigating histomorphometric relationships at the human femoral midshaft in a biomechanical context	Miszkiewicz JJ.	J Bone Miner Metab. 2016 Mar;34(2):179-92. doi: 10.1007/s00774-015-0652-8. Epub 2015 Mar 26.	Miszkiewicz JJ	J Bone Miner Metab	2016	2015-03-26			10.1007/s00774-015-0652-8
37164299	Structure-property relationships of velar bone tissue from the energy absorbing horncore of bighorn sheep rams	Fuller LH, Karimy KF, Ruschke PL, Taghon MM, Crosby AJ, Donahue SW.	Acta Biomater. 2023 Aug;166:419-429. doi: 10.1016/j.actbio.2023.05.013. Epub 2023 May 8.	Fuller LH	Acta Biomater	2023	2023-05-10			10.1016/j.actbio.2023.05.013
16182543	Peri-implant osteogenesis in health and osteoporosis	Marco F, Milena F, Gianluca G, Vittoria O.	Micron. 2005;36(7-8):630-44. doi: 10.1016/j.micron.2005.07.008. Epub 2005 Sep 6.	Marco F	Micron	2005	2005-09-27			10.1016/j.micron.2005.07.008
38238907	Age-dependent change and intraskeletal variability in secondary osteons of elderly Australians	Pedersen LT, Miszkiewicz J, Cheah LC, Willis A, Domett KM.	J Anat. 2024 Jun;244(6):1078-1092. doi: 10.1111/joa.14010. Epub 2024 Jan 18.	Pedersen LT	J Anat	2024	2024-01-19	PMC11095313		10.1111/joa.14010
30353670	The Influence of Body Size and Bone Mass on Cortical Bone Histomorphometry in Human Ribs	Beresheim AC, Pfeiffer SK, Alblas A.	Anat Rec (Hoboken). 2018 Oct;301(10):1788-1796. doi: 10.1002/ar.23933. Epub 2018 Oct 23.	Beresheim AC	Anat Rec (Hoboken)	2018	2018-10-25			10.1002/ar.23933
9740298	Methods for improving the efficiency of estimating total osteon density in the human anterior mid-diaphyseal femur	Iwaniec UT, Crenshaw TD, Schoeninger MJ, Stout SD, Ericksen MF.	Am J Phys Anthropol. 1998 Sep;107(1):13-24. doi: 10.1002/(SICI)1096-8644(199809)107:1<13::AID-AJPA2>3.0.CO;2-E.	Iwaniec UT	Am J Phys Anthropol	1998	1998-09-18			10.1002/(SICI)1096-8644(199809)107:1<13::AID-AJPA2>3.0.CO;2-E
26480030	Ancient Human Bone Microstructure in Medieval England: Comparisons between Two Socio-Economic Groups	Miszkiewicz JJ, Mahoney P.	Anat Rec (Hoboken). 2016 Jan;299(1):42-59. doi: 10.1002/ar.23285. Epub 2015 Nov 6.	Miszkiewicz JJ	Anat Rec (Hoboken)	2016	2015-10-20			10.1002/ar.23285
28121024	Utility of osteon circularity for determining species and interpreting load history in primates and nonprimates	Keenan KE, Mears CS, Skedros JG.	Am J Phys Anthropol. 2017 Apr;162(4):657-681. doi: 10.1002/ajpa.23154. Epub 2017 Jan 25.	Keenan KE	Am J Phys Anthropol	2017	2017-01-26			10.1002/ajpa.23154
33586861	Bone remodeling and cyclical loading in maxillae of New Zealand white rabbits (Oryctolagus cuniculus)	Lad SE, Anderson RJ, Cortese SA, Alvarez CE, Danison AD, Morris HM, Ravosa MJ.	Anat Rec (Hoboken). 2021 Sep;304(9):1927-1936. doi: 10.1002/ar.24599. Epub 2021 Feb 22.	Lad SE	Anat Rec (Hoboken)	2021	2021-02-15			10.1002/ar.24599
20232360	Technical note: A stereological analysis of the cross-sectional variability of the femoral osteon population	Villa C, Lynnerup N.	Am J Phys Anthropol. 2010 Jul;142(3):491-6. doi: 10.1002/ajpa.21269.	Villa C	Am J Phys Anthropol	2010	2010-03-17			10.1002/ajpa.21269
14973638	Osteon remodeling dynamics in Macaca mulatta: normal variation with regard to age, sex, and skeletal maturity	Havill LM.	Calcif Tissue Int. 2004 Jan;74(1):95-102. doi: 10.1007/s00223-003-9038-3. Epub 2003 Jul 24.	Havill LM	Calcif Tissue Int	2004	2004-02-20			10.1007/s00223-003-9038-3
30062504	Investigating interindividual variations in cortical bone quality: analysis of the morphotypes of secondary osteons and their population densities in the human femoral diaphysis	Matsuo H, Tsurumoto T, Maeda J, Saiki K, Okamoto K, Ogami-Takamura K, Kondo H, Tomita M, Yonekura A, Osaki M.	Anat Sci Int. 2019 Jan;94(1):75-85. doi: 10.1007/s12565-018-0452-z. Epub 2018 Jul 30.	Matsuo H	Anat Sci Int	2019	2018-08-01	PMC6315013		10.1007/s12565-018-0452-z
31265761	Diet and adult age-at-death among mobile foragers: A synthesis of bioarcheological methods	Pfeiffer S, Cameron ME, Sealy J, Beresheim AC.	Am J Phys Anthropol. 2019 Sep;170(1):131-147. doi: 10.1002/ajpa.23883. Epub 2019 Jul 2.	Pfeiffer S	Am J Phys Anthropol	2019	2019-07-03			10.1002/ajpa.23883
31542400	Histomorphometric age estimation from the femoral cortex: A test of three methods in an Australian population	Maggio A, Franklin D.	Forensic Sci Int. 2019 Oct;303:109950. doi: 10.1016/j.forsciint.2019.109950. Epub 2019 Sep 12.	Maggio A	Forensic Sci Int	2019	2019-09-23			10.1016/j.forsciint.2019.109950
21396648	Residual stress distribution in rabbit limb bones	Yamada S, Tadano S, Fujisaki K.	J Biomech. 2011 Apr 29;44(7):1285-90. doi: 10.1016/j.jbiomech.2011.01.038. Epub 2011 Mar 10.	Yamada S	J Biomech	2011	2011-03-15			10.1016/j.jbiomech.2011.01.038
8478363	Calculating the probability that microcracks initiate resorption spaces	Burr DB, Martin RB.	J Biomech. 1993 Apr-May;26(4-5):613-6. doi: 10.1016/0021-9290(93)90023-8.	Burr DB	J Biomech	1993	1993-04-01			10.1016/0021-9290(93)90023-8
30369075	The Influence of Leaping Frequency on Secondary Bone in Cercopithecid Primates	Lad SE, Pampush JD, Mcgraw WS, Daegling DJ.	Anat Rec (Hoboken). 2019 Jul;302(7):1116-1126. doi: 10.1002/ar.24007. Epub 2018 Nov 25.	Lad SE	Anat Rec (Hoboken)	2019	2018-10-29			10.1002/ar.24007
32749726	Rib Variation at Multiple Locations and Implications for Histological Age Estimation	Dominguez VM, Harden AL, Wascher M, Agnew AM.	J Forensic Sci. 2020 Nov;65(6):2108-2111. doi: 10.1111/1556-4029.14520. Epub 2020 Aug 4.	Dominguez VM	J Forensic Sci	2020	2020-08-05			10.1111/1556-4029.14520
28548343	Histomorphological and geometric properties of human femoral cortex in individuals over 50: Implications for histomorphological determination of age-at-death	Walker RA, Lovejoy CO, Meindl RS.	Am J Hum Biol. 1994;6(5):659-667. doi: 10.1002/ajhb.1310060515.	Walker RA	Am J Hum Biol	1994	2017-05-27			10.1002/ajhb.1310060515
19302401	Microscopic age estimation from the anterior cortex of the femur in Korean adults	Han SH, Kim SH, Ahn YW, Huh GY, Kwak DS, Park DK, Lee UY, Kim YS.	J Forensic Sci. 2009 May;54(3):519-22. doi: 10.1111/j.1556-4029.2009.01003.x. Epub 2009 Mar 3.	Han SH	J Forensic Sci	2009	2009-03-24			10.1111/j.1556-4029.2009.01003.x
32502740	Bone histomorphometry of the clavicle in a forensic sample from Albania	Kranioti EF, Michopoulou E, Tsiminikaki K, Bonicelli A, Kalochristianakis M, Xhemali B, Paine RR, García-Donas JG.	Forensic Sci Int. 2020 Aug;313:110335. doi: 10.1016/j.forsciint.2020.110335. Epub 2020 May 15.	Kranioti EF	Forensic Sci Int	2020	2020-06-06			10.1016/j.forsciint.2020.110335
31729033	Ontogenetic changes to bone microstructure in an archaeologically derived sample of human ribs	Beresheim AC, Pfeiffer S, Grynpas M.	J Anat. 2020 Mar;236(3):448-462. doi: 10.1111/joa.13116. Epub 2019 Nov 15.	Beresheim AC	J Anat	2020	2019-11-16	PMC7018627		10.1111/joa.13116
29460315	Sealed osteons in animals and humans: low prevalence and lack of relationship with age	Skedros JG, Henrie TR, Doutré MS, Bloebaum RD.	J Anat. 2018 May;232(5):824-835. doi: 10.1111/joa.12786. Epub 2018 Feb 19.	Skedros JG	J Anat	2018	2018-02-21	PMC6429975		10.1111/joa.12786
25142967	Morphology, Morphometry and Spatial Distribution of Secondary Osteons in Equine Femur	Zedda M, Lepore G, Biggio GP, Gadau S, Mura E, Farina V.	Anat Histol Embryol. 2015 Oct;44(5):328-32. doi: 10.1111/ahe.12141. Epub 2014 Aug 21.	Zedda M	Anat Histol Embryol	2015	2014-08-22			10.1111/ahe.12141
38923938	Bone of contention: Intra-element variability in remodelling of human femora based on histomorphometric and isotope analyses	de Gruchy YA, Faillace KE, Van de Vijver K, Schotsmans EMJ, Seifert J, Bricking A, Nederbragt AJ, Madgwick R.	PLoS One. 2024 Jun 26;19(6):e0305089. doi: 10.1371/journal.pone.0305089. eCollection 2024.	de Gruchy YA	PLoS One	2024	2024-06-26	PMC11207156		10.1371/journal.pone.0305089
19434755	Bone microstructure in juvenile chimpanzees	Mulhern DM, Ubelaker DH.	Am J Phys Anthropol. 2009 Oct;140(2):368-75. doi: 10.1002/ajpa.20959.	Mulhern DM	Am J Phys Anthropol	2009	2009-05-13			10.1002/ajpa.20959
23979114	Intracortical bone remodeling variation shows strong genetic effects	Havill LM, Allen MR, Harris JA, Levine SM, Coan HB, Mahaney MC, Nicolella DP.	Calcif Tissue Int. 2013 Nov;93(5):472-80. doi: 10.1007/s00223-013-9775-x. Epub 2013 Aug 27.	Havill LM	Calcif Tissue Int	2013	2013-08-28	PMC3824973		10.1007/s00223-013-9775-x
26698389	Accuracy and sampling error of two age estimation techniques using rib histomorphometry on a modern sample	García-Donas JG, Dyke J, Paine RR, Nathena D, Kranioti EF.	J Forensic Leg Med. 2016 Feb;38:28-35. doi: 10.1016/j.jflm.2015.11.012. Epub 2015 Nov 25.	García-Donas JG	J Forensic Leg Med	2016	2015-12-25			10.1016/j.jflm.2015.11.012
25098950	Life-history traits of the Miocene Hipparion concudense (Spain) inferred from bone histological structure	Martinez-Maza C, Alberdi MT, Nieto-Diaz M, Prado JL.	PLoS One. 2014 Aug 6;9(8):e103708. doi: 10.1371/journal.pone.0103708. eCollection 2014.	Martinez-Maza C	PLoS One	2014	2014-08-08	PMC4123897		10.1371/journal.pone.0103708
30924933	Collagen fiber orientation pattern, osteon morphology and distribution, and presence of laminar histology do not distinguish torsion from bending in bat and pigeon wing bones	Skedros JG, Doutré MS.	J Anat. 2019 Jun;234(6):748-763. doi: 10.1111/joa.12981. Epub 2019 Mar 29.	Skedros JG	J Anat	2019	2019-03-30	PMC6540582		10.1111/joa.12981
25451322	Twelve months of voluntary heavy alcohol consumption in male rhesus macaques suppresses intracortical bone remodeling	Gaddini GW, Grant KA, Woodall A, Stull C, Maddalozzo GF, Zhang B, Turner RT, Iwaniec UT.	Bone. 2015 Feb;71:227-36. doi: 10.1016/j.bone.2014.10.025. Epub 2014 Nov 7.	Gaddini GW	Bone	2015	2014-12-03	PMC4291183	NIHMS643914	10.1016/j.bone.2014.10.025
31352155	Haversian remodeling corresponds to load frequency but not strain magnitude in the macaque (Macaca fascicularis) skeleton	Lad SE, McGraw WS, Daegling DJ.	Bone. 2019 Oct;127:571-576. doi: 10.1016/j.bone.2019.07.027. Epub 2019 Jul 25.	Lad SE	Bone	2019	2019-07-29			10.1016/j.bone.2019.07.027
35377339	Chicken eggshell powder more effectively alleviates bone loss comparted to inorganic calcium carbonate: an animal study performed on ovariectomized rats	Omelka R, Martiniakova M, Babikova M, Svik K, Slovak L, Kovacova V, Vozar J, Soltesova-Prnova M.	J Physiol Pharmacol. 2021 Dec;72(6). doi: 10.26402/jpp.2021.6.05. Epub 2022 Apr 2.	Omelka R	J Physiol Pharmacol	2021	2022-04-04			10.26402/jpp.2021.6.05
8541135	Evidence of strain-mode-related cortical adaptation in the diaphysis of the horse radius	Mason MW, Skedros JG, Bloebaum RD.	Bone. 1995 Sep;17(3):229-37. doi: 10.1016/8756-3282(95)00213-w.	Mason MW	Bone	1995	1995-09-01			10.1016/8756-3282(95)00213-w
18093060	Assessment of histomorphological features of the sternal end of the fourth rib for age estimation in Koreans	Kim YS, Kim DI, Park DK, Lee JH, Chung NE, Lee WT, Han SH.	J Forensic Sci. 2007 Nov;52(6):1237-42. doi: 10.1111/j.1556-4029.2007.00566.x.	Kim YS	J Forensic Sci	2007	2007-12-21			10.1111/j.1556-4029.2007.00566.x
2327603	Patterns of skeletal histologic change through time: comparison of an archaic native American population with modern populations	Burr DB, Ruff CB, Thompson DD.	Anat Rec. 1990 Mar;226(3):307-13. doi: 10.1002/ar.1092260306.	Burr DB	Anat Rec	1990	1990-03-01			10.1002/ar.1092260306
29411454	Sex-specific patterns in cortical and trabecular bone microstructure in the Kirsten Skeletal Collection, South Africa	Beresheim AC, Pfeiffer SK, Grynpas MD, Alblas A.	Am J Hum Biol. 2018 May;30(3):e23108. doi: 10.1002/ajhb.23108. Epub 2018 Feb 7.	Beresheim AC	Am J Hum Biol	2018	2018-02-08			10.1002/ajhb.23108
17587802	Are distributions of secondary osteon variants useful for interpreting load history in mammalian bones?	Skedros JG, Sorenson SM, Jenson NH.	Cells Tissues Organs. 2007;185(4):285-307. doi: 10.1159/000102176.	Skedros JG	Cells Tissues Organs	2007	2007-06-26			10.1159/000102176
11360234	Modeling and remodeling in a developing artiodactyl calcaneus: a model for evaluating Frost's Mechanostat hypothesis and its corollaries	Skedros JG, Mason MW, Bloebaum RD.	Anat Rec. 2001 Jun 1;263(2):167-85. doi: 10.1002/ar.1094.	Skedros JG	Anat Rec	2001	2001-05-22			10.1002/ar.1094
35600894	A Comparative Study on the Multiscale Mechanical Responses of Human Femoral Neck Between the Young and the Elderly Using Finite Element Method	Cen H, Gong H, Liu H, Jia S, Wu X, Fan Y.	Front Bioeng Biotechnol. 2022 May 5;10:893337. doi: 10.3389/fbioe.2022.893337. eCollection 2022.	Cen H	Front Bioeng Biotechnol	2022	2022-05-23	PMC9117745		10.3389/fbioe.2022.893337
16439816	Osteocyte lacuna population densities in sheep, elk and horse calcanei	Skedros JG.	Cells Tissues Organs. 2005;181(1):23-37. doi: 10.1159/000089966.	Skedros JG	Cells Tissues Organs	2005	2006-01-28			10.1159/000089966
8876823	Evidence of structural and material adaptation to specific strain features in cortical bone	Skedros JG, Mason MW, Nelson MC, Bloebaum RD.	Anat Rec. 1996 Sep;246(1):47-63. doi: 10.1002/(SICI)1097-0185(199609)246:1<47::AID-AR6>3.0.CO;2-C.	Skedros JG	Anat Rec	1996	1996-09-01			10.1002/(SICI)1097-0185(199609)246:1<47::AID-AR6>3.0.CO;2-C
20369249	Histomorphometric estimation of age in paraffin-embedded ribs: a feasibility study	Cannet C, Baraybar JP, Kolopp M, Meyer P, Ludes B.	Int J Legal Med. 2011 Jul;125(4):493-502. doi: 10.1007/s00414-010-0444-6. Epub 2010 Apr 6.	Cannet C	Int J Legal Med	2011	2010-04-07			10.1007/s00414-010-0444-6
16696694	Dietary health does affect histological age assessment: an evaluation of the Stout and Paine (1992) age estimation equation using secondary osteons from the rib	Paine RR, Brenton BP.	J Forensic Sci. 2006 May;51(3):489-92. doi: 10.1111/j.1556-4029.2006.00118.x.	Paine RR	J Forensic Sci	2006	2006-05-16			10.1111/j.1556-4029.2006.00118.x
12923894	Regional differences in cortical bone organization and microdamage prevalence in Rocky Mountain mule deer	Skedros JG, Sybrowsky CL, Parry TR, Bloebaum RD.	Anat Rec A Discov Mol Cell Evol Biol. 2003 Sep;274(1):837-50. doi: 10.1002/ar.a.10102.	Skedros JG	Anat Rec A Discov Mol Cell Evol Biol	2003	2003-08-19			10.1002/ar.a.10102
26253333	Alendronate treatment alters bone tissues at multiple structural levels in healthy canine cortical bone	Acevedo C, Bale H, Gludovatz B, Wat A, Tang SY, Wang M, Busse B, Zimmermann EA, Schaible E, Allen MR, Burr DB, Ritchie RO.	Bone. 2015 Dec;81:352-363. doi: 10.1016/j.bone.2015.08.002. Epub 2015 Aug 5.	Acevedo C	Bone	2015	2015-08-09			10.1016/j.bone.2015.08.002
20070468	New formulas to estimate age at death in Maya populations using histomorphological changes in the fourth human rib*	Pavón MV, Cucina A, Tiesler V.	J Forensic Sci. 2010 Mar 1;55(2):473-7. doi: 10.1111/j.1556-4029.2009.01265.x. Epub 2010 Jan 11.	Pavón MV	J Forensic Sci	2010	2010-01-15			10.1111/j.1556-4029.2009.01265.x
7978364	Differences in osteonal micromorphology between tensile and compressive cortices of a bending skeletal system: indications of potential strain-specific differences in bone microstructure	Skedros JG, Mason MW, Bloebaum RD.	Anat Rec. 1994 Aug;239(4):405-13. doi: 10.1002/ar.1092390407.	Skedros JG	Anat Rec	1994	1994-08-01			10.1002/ar.1092390407
16213204	Regional distinctions in cortical bone mineral density measured by pQCT can predict alterations in material property at the tibial diaphysis of the Cynomolgus monkey	Nonaka K, Fukuda S, Aoki K, Yoshida T, Ohya K.	Bone. 2006 Feb;38(2):265-72. doi: 10.1016/j.bone.2005.08.012. Epub 2005 Oct 5.	Nonaka K	Bone	2006	2005-10-11			10.1016/j.bone.2005.08.012
9372164	Biomechanical implications of mineral content and microstructural variations in cortical bone of horse, elk, and sheep calcanei	Skedros JG, Su SC, Bloebaum RD.	Anat Rec. 1997 Nov;249(3):297-316. doi: 10.1002/(SICI)1097-0185(199711)249:3<297::AID-AR1>3.0.CO;2-S.	Skedros JG	Anat Rec	1997	1998-02-12			10.1002/(SICI)1097-0185(199711)249:3<297::AID-AR1>3.0.CO;2-S
12817753	Aging of microstructural compartments in human compact bone	Akkus O, Polyakova-Akkus A, Adar F, Schaffler MB.	J Bone Miner Res. 2003 Jun;18(6):1012-9. doi: 10.1359/jbmr.2003.18.6.1012.	Akkus O	J Bone Miner Res	2003	2003-06-24			10.1359/jbmr.2003.18.6.1012
11341405	Site-specific adaptive remodeling of Greyhound metacarpal cortical bone subjected to asymmetrical cyclic loading	Johnson KA, Skinner GA, Muir P.	Am J Vet Res. 2001 May;62(5):787-93. doi: 10.2460/ajvr.2001.62.787.	Johnson KA	Am J Vet Res	2001	2001-05-09			10.2460/ajvr.2001.62.787
27830383	Cortical bone analysis in a predialysis population: a comparison with a dialysis population	Carvalho C, Magalhães J, Neto R, Pereira L, Branco P, Adragão T, Frazão JM.	J Bone Miner Metab. 2017 Sep;35(5):513-521. doi: 10.1007/s00774-016-0781-8. Epub 2016 Nov 9.	Carvalho C	J Bone Miner Metab	2017	2016-11-11			10.1007/s00774-016-0781-8
21951210	Relationships between in vivo microdamage and the remarkable regional material and strain heterogeneity of cortical bone of adult deer, elk, sheep and horse calcanei	Skedros JG, Sybrowsky CL, Anderson WE, Chow F.	J Anat. 2011 Dec;219(6):722-33. doi: 10.1111/j.1469-7580.2011.01428.x. Epub 2011 Sep 26.	Skedros JG	J Anat	2011	2011-09-29	PMC3237880		10.1111/j.1469-7580.2011.01428.x
16330878	Spatial distribution of osteocyte lacunae in equine radii and third metacarpals: considerations for cellular communication, microdamage detection and metabolism	Skedros JG, Grunander TR, Hamrick MW.	Cells Tissues Organs. 2005;180(4):215-36. doi: 10.1159/000088938.	Skedros JG	Cells Tissues Organs	2005	2005-12-07			10.1159/000088938
14994328	Relationships of loading history and structural and material characteristics of bone: development of the mule deer calcaneus	Skedros JG, Hunt KJ, Bloebaum RD.	J Morphol. 2004 Mar;259(3):281-307. doi: 10.1002/jmor.10167.	Skedros JG	J Morphol	2004	2004-03-03			10.1002/jmor.10167
22498804	Distribution of microcrack lengths in bone in vivo and in vitro	Presbitero G, O'Brien FJ, Lee TC, Taylor D.	J Theor Biol. 2012 Jul 7;304:164-71. doi: 10.1016/j.jtbi.2012.03.027. Epub 2012 Apr 5.	Presbitero G	J Theor Biol	2012	2012-04-14			10.1016/j.jtbi.2012.03.027
25703833	Setup of a bone aging experimental model in the rabbit comparing changes in cortical and trabecular bone: Morphological and morphometric study in the femur	Pazzaglia UE, Sibilia V, Congiu T, Pagani F, Ravanelli M, Zarattini G.	J Morphol. 2015 Jul;276(7):733-47. doi: 10.1002/jmor.20374. Epub 2015 Feb 20.	Pazzaglia UE	J Morphol	2015	2015-02-24			10.1002/jmor.20374
39884487	Type 2 diabetes patients exhibit delayed but coupled bone remodelling, maintaining cortical porosity comparable to healthy controls: A histomorphometric analysis of trans-iliac bone biopsies	Andreasen CM, Wölfel EM, Ejersted C, Andersen TL, Frost M.	Bone. 2025 Apr;193:117412. doi: 10.1016/j.bone.2025.117412. Epub 2025 Jan 28.	Andreasen CM	Bone	2025	2025-01-30			10.1016/j.bone.2025.117412
17315432	Fluorosis as a probable cause of chronic lameness in free ranging eastern grey kangaroos (Macropus giganteus)	Clarke E, Beveridge I, Slocombe R, Coulson G.	J Zoo Wildl Med. 2006 Dec;37(4):477-86. doi: 10.1638/05-053.1.	Clarke E	J Zoo Wildl Med	2006	2007-02-24			10.1638/05-053.1
19888900	Age- and gender-related differences in the geometric properties and biomechanical significance of intracortical porosity in the distal radius and tibia	Burghardt AJ, Kazakia GJ, Ramachandran S, Link TM, Majumdar S.	J Bone Miner Res. 2010 May;25(5):983-93. doi: 10.1359/jbmr.091104.	Burghardt AJ	J Bone Miner Res	2010	2009-11-06	PMC3153365		10.1359/jbmr.091104
19450715	Histologic and histomorphometric features of bisphosphonate-related osteonecrosis of the jaws: an analysis of 31 cases with confocal laser scanning microscopy	Favia G, Pilolli GP, Maiorano E.	Bone. 2009 Sep;45(3):406-13. doi: 10.1016/j.bone.2009.05.008. Epub 2009 May 18.	Favia G	Bone	2009	2009-05-20			10.1016/j.bone.2009.05.008
15984412	The effects of suppressed bone remodeling by bisphosphonates on microdamage accumulation and degree of mineralization in the cortical bone of dog rib	Mashiba T, Mori S, Burr DB, Komatsubara S, Cao Y, Manabe T, Norimatsu H.	J Bone Miner Metab. 2005;23 Suppl:36-42. doi: 10.1007/BF03026321.	Mashiba T	J Bone Miner Metab	2005	2005-06-30			10.1007/BF03026321

## Sheet: Osteon area
PMID	Title	Authors	Citation	First Author	Journal/Book	Publication Year	Create Date	PMCID	NIHMS ID	DOI
33890727	Secondary osteon variants and remodeling in human bone	Cooke KM, Mahoney P, Miszkiewicz JJ.	Anat Rec (Hoboken). 2022 Jun;305(6):1299-1315. doi: 10.1002/ar.24646. Epub 2021 May 13.	Cooke KM	Anat Rec (Hoboken)	2022	2021-04-23			10.1002/ar.24646
23633395	Scaling of Haversian canal surface area to secondary osteon bone volume in ribs and limb bones	Skedros JG, Knight AN, Clark GC, Crowder CM, Dominguez VM, Qiu S, Mulhern DM, Donahue SW, Busse B, Hulsey BI, Zedda M, Sorenson SM.	Am J Phys Anthropol. 2013 Jun;151(2):230-44. doi: 10.1002/ajpa.22270. Epub 2013 Apr 30.	Skedros JG	Am J Phys Anthropol	2013	2013-05-02			10.1002/ajpa.22270
33725170	An examination of histomorphometric relationships in the anterior and posterior human femoral cortex	Maggio A, Franklin D.	J Bone Miner Metab. 2021 Jul;39(4):649-660. doi: 10.1007/s00774-021-01204-7. Epub 2021 Mar 13.	Maggio A	J Bone Miner Metab	2021	2021-03-16			10.1007/s00774-021-01204-7
16685724	Secondary osteon and Haversian canal dimensions as behavioral indicators	Pfeiffer S, Crowder C, Harrington L, Brown M.	Am J Phys Anthropol. 2006 Dec;131(4):460-8. doi: 10.1002/ajpa.20454.	Pfeiffer S	Am J Phys Anthropol	2006	2006-05-11			10.1002/ajpa.20454
29291052	Secondary osteons scale allometrically in mammalian humerus and femur	Felder AA, Phillips C, Cornish H, Cooke M, Hutchinson JR, Doube M.	R Soc Open Sci. 2017 Nov 8;4(11):170431. doi: 10.1098/rsos.170431. eCollection 2017 Nov.	Felder AA	R Soc Open Sci	2017	2018-01-02	PMC5717626		10.1098/rsos.170431
28417147	Cortical Histomorphometry of the Human Humerus During Ontogeny	Pitfield R, Miszkiewicz JJ, Mahoney P.	Calcif Tissue Int. 2017 Aug;101(2):148-158. doi: 10.1007/s00223-017-0268-1. Epub 2017 Apr 17.	Pitfield R	Calcif Tissue Int	2017	2017-04-19			10.1007/s00223-017-0268-1
38238907	Age-dependent change and intraskeletal variability in secondary osteons of elderly Australians	Pedersen LT, Miszkiewicz J, Cheah LC, Willis A, Domett KM.	J Anat. 2024 Jun;244(6):1078-1092. doi: 10.1111/joa.14010. Epub 2024 Jan 18.	Pedersen LT	J Anat	2024	2024-01-19	PMC11095313		10.1111/joa.14010
28121024	Utility of osteon circularity for determining species and interpreting load history in primates and nonprimates	Keenan KE, Mears CS, Skedros JG.	Am J Phys Anthropol. 2017 Apr;162(4):657-681. doi: 10.1002/ajpa.23154. Epub 2017 Jan 25.	Keenan KE	Am J Phys Anthropol	2017	2017-01-26			10.1002/ajpa.23154
26249538	Does 3D orientation account for variation in osteon morphology assessed by 2D histology?	Hennig C, Thomas CD, Clement JG, Cooper DM.	J Anat. 2015 Oct;227(4):497-505. doi: 10.1111/joa.12357. Epub 2015 Aug 7.	Hennig C	J Anat	2015	2015-08-08	PMC4580107		10.1111/joa.12357
31265761	Diet and adult age-at-death among mobile foragers: A synthesis of bioarcheological methods	Pfeiffer S, Cameron ME, Sealy J, Beresheim AC.	Am J Phys Anthropol. 2019 Sep;170(1):131-147. doi: 10.1002/ajpa.23883. Epub 2019 Jul 2.	Pfeiffer S	Am J Phys Anthropol	2019	2019-07-03			10.1002/ajpa.23883
26692499	Examination of Factors Potentially Influencing Osteon Size in the Human Rib	Dominguez VM, Agnew AM.	Anat Rec (Hoboken). 2016 Mar;299(3):313-24. doi: 10.1002/ar.23305. Epub 2016 Jan 29.	Dominguez VM	Anat Rec (Hoboken)	2016	2015-12-23			10.1002/ar.23305
25142967	Morphology, Morphometry and Spatial Distribution of Secondary Osteons in Equine Femur	Zedda M, Lepore G, Biggio GP, Gadau S, Mura E, Farina V.	Anat Histol Embryol. 2015 Oct;44(5):328-32. doi: 10.1111/ahe.12141. Epub 2014 Aug 21.	Zedda M	Anat Histol Embryol	2015	2014-08-22			10.1111/ahe.12141
23929220	The long bone deformity of osteogenesis imperfecta III: analysis of structural changes carried out with scanning electron microscopic morphometry	Pazzaglia UE, Congiu T, Brunelli PC, Magnano L, Benetti A.	Calcif Tissue Int. 2013 Nov;93(5):453-61. doi: 10.1007/s00223-013-9771-1. Epub 2013 Aug 9.	Pazzaglia UE	Calcif Tissue Int	2013	2013-08-10			10.1007/s00223-013-9771-1
36696927	Human femur morphology and histology variation with ancestry and behaviour in an ancient sample from Vietnam	Walker MM, Oxenham MF, Vlok M, Matsumura H, Thi Mai Huong N, Trinh HH, Minh TT, Miszkiewicz JJ.	Ann Anat. 2023 Apr;247:152054. doi: 10.1016/j.aanat.2023.152054. Epub 2023 Jan 22.	Walker MM	Ann Anat	2023	2023-01-25			10.1016/j.aanat.2023.152054
37439268	Prolonged cyclical loading induces Haversian remodeling in mandibles of growing rabbits	Lad SE, Kowalkowski H, Liggio DF, Ding H, Ravosa MJ.	J Exp Biol. 2023 Aug 1;226(15):jeb245942. doi: 10.1242/jeb.245942. Epub 2023 Aug 7.	Lad SE	J Exp Biol	2023	2023-07-13			10.1242/jeb.245942
26563342	Histological determination of the human origin from dry bone: a cautionary note for subadults	Caccia G, Magli F, Tagi VM, Porta DG, Cummaudo M, Márquez-Grant N, Cattaneo C.	Int J Legal Med. 2016 Jan;130(1):299-307. doi: 10.1007/s00414-015-1271-6. Epub 2015 Nov 13.	Caccia G	Int J Legal Med	2016	2015-11-14			10.1007/s00414-015-1271-6
30353670	The Influence of Body Size and Bone Mass on Cortical Bone Histomorphometry in Human Ribs	Beresheim AC, Pfeiffer SK, Alblas A.	Anat Rec (Hoboken). 2018 Oct;301(10):1788-1796. doi: 10.1002/ar.23933. Epub 2018 Oct 23.	Beresheim AC	Anat Rec (Hoboken)	2018	2018-10-25			10.1002/ar.23933
30145105	Diversity in intracortical remodeling in the human femoral bone: A novel view point with the morphological analysis of secondary osteons	Maeda J, Saiki K, Kondo H, Matsuo H, Imamura T, Ogami-Takamura K, Okamoto K, Tomita M, Osaki M, Tsurumoto T.	J Orthop Sci. 2018 Nov;23(6):1079-1086. doi: 10.1016/j.jos.2018.07.021. Epub 2018 Aug 23.	Maeda J	J Orthop Sci	2018	2018-08-27			10.1016/j.jos.2018.07.021
16019009	Osteon interfacial strength and histomorphometry of equine cortical bone	Bigley RF, Griffin LV, Christensen L, Vandenbosch R.	J Biomech. 2006;39(9):1629-40. doi: 10.1016/j.jbiomech.2005.05.006. Epub 2005 Jul 12.	Bigley RF	J Biomech	2006	2005-07-16			10.1016/j.jbiomech.2005.05.006
7258331	Bone mineral-osteon analysis of Yupik-Inupiaq skeletons	Thompson DD, Gunness-Hey M.	Am J Phys Anthropol. 1981 May;55(1):1-7. doi: 10.1002/ajpa.1330550102.	Thompson DD	Am J Phys Anthropol	1981	1981-05-01			10.1002/ajpa.1330550102
12740946	Histomorphometric assessment of Haversian canal and osteocyte lacunae in different-sized osteons in human rib	Qiu S, Fyhrie DP, Palnitkar S, Rao DS.	Anat Rec A Discov Mol Cell Evol Biol. 2003 Jun;272(2):520-5. doi: 10.1002/ar.a.10058.	Qiu S	Anat Rec A Discov Mol Cell Evol Biol	2003	2003-05-13			10.1002/ar.a.10058
7096367	Mechanically adaptive bone remodelling	Lanyon LE, Goodship AE, Pye CJ, MacFie JH.	J Biomech. 1982;15(3):141-54. doi: 10.1016/0021-9290(82)90246-9.	Lanyon LE	J Biomech	1982	1982-01-01			10.1016/0021-9290(82)90246-9
30369075	The Influence of Leaping Frequency on Secondary Bone in Cercopithecid Primates	Lad SE, Pampush JD, Mcgraw WS, Daegling DJ.	Anat Rec (Hoboken). 2019 Jul;302(7):1116-1126. doi: 10.1002/ar.24007. Epub 2018 Nov 25.	Lad SE	Anat Rec (Hoboken)	2019	2018-10-29			10.1002/ar.24007
26165491	Differences in compact bone tissue microscopic structure between adult humans (Homo sapiens) and Assam macaques (Macaca assamensis)	Nganvongpanit K, Phatsara M, Settakorn J, Mahakkanukrauh P.	Forensic Sci Int. 2015 Sep;254:243.e1-5. doi: 10.1016/j.forsciint.2015.06.018. Epub 2015 Jun 29.	Nganvongpanit K	Forensic Sci Int	2015	2015-07-14			10.1016/j.forsciint.2015.06.018
30267253	A study of intracortical porosity's area fractions and aspect ratios using computer vision and pulse-coupled neural networks	Hage IS, Hamade RF.	Med Biol Eng Comput. 2019 Mar;57(3):577-588. doi: 10.1007/s11517-018-1900-6. Epub 2018 Sep 28.	Hage IS	Med Biol Eng Comput	2019	2018-09-30			10.1007/s11517-018-1900-6
18691379	Regional variability in secondary remodeling within long bone cortices of catarrhine primates: the influence of bone growth history	McFarlin SC, Terranova CJ, Zihlman AL, Enlow DH, Bromage TG.	J Anat. 2008 Sep;213(3):308-24. doi: 10.1111/j.1469-7580.2008.00947.x. Epub 2008 Aug 6.	McFarlin SC	J Anat	2008	2008-08-12	PMC2732046		10.1111/j.1469-7580.2008.00947.x
6642346	Estimation of age at death by tibial osteon remodeling in an autopsy series	Thompson DD, Galvin CA.	Forensic Sci Int. 1983 Aug-Sep;22(2-3):203-11. doi: 10.1016/0379-0738(83)90015-4.	Thompson DD	Forensic Sci Int	1983	1983-08-01			10.1016/0379-0738(83)90015-4
25279860	Changes in compact bone microstructure of rats subchronically exposed to cadmium	Duranova H, Martiniakova M, Omelka R, Grosskopf B, Bobonova I, Toman R.	Acta Vet Scand. 2014 Sep 24;56(1):64. doi: 10.1186/s13028-014-0064-0.	Duranova H	Acta Vet Scand	2014	2014-10-04	PMC4189194		10.1186/s13028-014-0064-0
26865244	Cortical bone histomorphology of known-age skeletons from the Kirsten collection, Stellenbosch university, South Africa	Pfeiffer S, Heinrich J, Beresheim A, Alblas M.	Am J Phys Anthropol. 2016 May;160(1):137-47. doi: 10.1002/ajpa.22951. Epub 2016 Feb 11.	Pfeiffer S	Am J Phys Anthropol	2016	2016-02-12	PMC5067612		10.1002/ajpa.22951
19434755	Bone microstructure in juvenile chimpanzees	Mulhern DM, Ubelaker DH.	Am J Phys Anthropol. 2009 Oct;140(2):368-75. doi: 10.1002/ajpa.20959.	Mulhern DM	Am J Phys Anthropol	2009	2009-05-13			10.1002/ajpa.20959
33012134	The effects of eggshell calcium (Biomin H(®) ) and its combinations with alfacalcidol (1α-hydroxyvitamin D3) and menaquinone-7 (vitamin K2) on ovariectomy-induced bone loss in a rat model of osteoporosis	Omelka R, Martiniakova M, Svik K, Slovak L, Payer J, Oppenbergerova I, Kovacova V, Babikova M, Soltesova-Prnova M.	J Anim Physiol Anim Nutr (Berl). 2021 Mar;105(2):336-344. doi: 10.1111/jpn.13458. Epub 2020 Oct 4.	Omelka R	J Anim Physiol Anim Nutr (Berl)	2021	2020-10-04			10.1111/jpn.13458
27348341	Bone remodeling is reduced in high stress regions of the cercopithecoid mandible	Lad SE, Daegling DJ, McGraw WS.	Am J Phys Anthropol. 2016 Nov;161(3):426-435. doi: 10.1002/ajpa.23041. Epub 2016 Jun 27.	Lad SE	Am J Phys Anthropol	2016	2016-06-28			10.1002/ajpa.23041
24962664	Intracortical remodeling parameters are associated with measures of bone robustness	Goldman HM, Hampson NA, Guth JJ, Lin D, Jepsen KJ.	Anat Rec (Hoboken). 2014 Oct;297(10):1817-28. doi: 10.1002/ar.22962. Epub 2014 Jun 25.	Goldman HM	Anat Rec (Hoboken)	2014	2014-06-26	PMC4167223	NIHMS605951	10.1002/ar.22962
31087660	Bone histomorphometric measures of physical activity in children from medieval England	Pitfield R, Deter C, Mahoney P.	Am J Phys Anthropol. 2019 Aug;169(4):730-746. doi: 10.1002/ajpa.23853. Epub 2019 May 14.	Pitfield R	Am J Phys Anthropol	2019	2019-05-16			10.1002/ajpa.23853
31352155	Haversian remodeling corresponds to load frequency but not strain magnitude in the macaque (Macaca fascicularis) skeleton	Lad SE, McGraw WS, Daegling DJ.	Bone. 2019 Oct;127:571-576. doi: 10.1016/j.bone.2019.07.027. Epub 2019 Jul 25.	Lad SE	Bone	2019	2019-07-29			10.1016/j.bone.2019.07.027
30680528	Histomorphometric analysis of osteocyte lacunae in human and pig: exploring its potential for species discrimination	Cummaudo M, Cappella A, Giacomini F, Raffone C, Màrquez-Grant N, Cattaneo C.	Int J Legal Med. 2019 May;133(3):711-718. doi: 10.1007/s00414-018-01989-9. Epub 2019 Jan 24.	Cummaudo M	Int J Legal Med	2019	2019-01-26			10.1007/s00414-018-01989-9
34855081	On-Bone Fixation of Free Gingival Graft Induces an Osteoinductive Effect in Human Alveolar Bone	Edranov SS, Matveeva NY, Kalinichenko SG.	Bull Exp Biol Med. 2021 Dec;172(2):276-281. doi: 10.1007/s10517-021-05375-1. Epub 2021 Dec 2.	Edranov SS	Bull Exp Biol Med	2021	2021-12-02			10.1007/s10517-021-05375-1
16213204	Regional distinctions in cortical bone mineral density measured by pQCT can predict alterations in material property at the tibial diaphysis of the Cynomolgus monkey	Nonaka K, Fukuda S, Aoki K, Yoshida T, Ohya K.	Bone. 2006 Feb;38(2):265-72. doi: 10.1016/j.bone.2005.08.012. Epub 2005 Oct 5.	Nonaka K	Bone	2006	2005-10-11			10.1016/j.bone.2005.08.012
8541135	Evidence of strain-mode-related cortical adaptation in the diaphysis of the horse radius	Mason MW, Skedros JG, Bloebaum RD.	Bone. 1995 Sep;17(3):229-37. doi: 10.1016/8756-3282(95)00213-w.	Mason MW	Bone	1995	1995-09-01			10.1016/8756-3282(95)00213-w
9740298	Methods for improving the efficiency of estimating total osteon density in the human anterior mid-diaphyseal femur	Iwaniec UT, Crenshaw TD, Schoeninger MJ, Stout SD, Ericksen MF.	Am J Phys Anthropol. 1998 Sep;107(1):13-24. doi: 10.1002/(SICI)1096-8644(199809)107:1<13::AID-AJPA2>3.0.CO;2-E.	Iwaniec UT	Am J Phys Anthropol	1998	1998-09-18			10.1002/(SICI)1096-8644(199809)107:1<13::AID-AJPA2>3.0.CO;2-E
22324883	A model of osteoblast-osteocyte kinetics in the development of secondary osteons in rabbits	Pazzaglia UE, Congiu T, Franzetti E, Marchese M, Spagnuolo F, Di Mascio L, Zarattini G.	J Anat. 2012 Apr;220(4):372-83. doi: 10.1111/j.1469-7580.2012.01477.x. Epub 2012 Feb 13.	Pazzaglia UE	J Anat	2012	2012-02-14	PMC3375773		10.1111/j.1469-7580.2012.01477.x
29332195	Histomorphometry and cortical robusticity of the adult human femur	Miszkiewicz JJ, Mahoney P.	J Bone Miner Metab. 2019 Jan;37(1):90-104. doi: 10.1007/s00774-017-0899-3. Epub 2018 Jan 13.	Miszkiewicz JJ	J Bone Miner Metab	2019	2018-01-15			10.1007/s00774-017-0899-3
20232360	Technical note: A stereological analysis of the cross-sectional variability of the femoral osteon population	Villa C, Lynnerup N.	Am J Phys Anthropol. 2010 Jul;142(3):491-6. doi: 10.1002/ajpa.21269.	Villa C	Am J Phys Anthropol	2010	2010-03-17			10.1002/ajpa.21269
36122648	Cortical bone material / compositional properties in growing children and young adults aged 1.5-23 years, as a function of gender, age, metabolic activity, and growth spurt	Gamsjaeger S, Rauch F, Glorieux FH, Paschalis EP.	Bone. 2022 Dec;165:116548. doi: 10.1016/j.bone.2022.116548. Epub 2022 Sep 17.	Gamsjaeger S	Bone	2022	2022-09-19			10.1016/j.bone.2022.116548
39459594	The Gross Anatomical and Histological Features of the Humerus in African Green Monkeys (Chlorocebus sabaeus) from Saint Kitts and Nevis, West Indies	Martonos CO, Gudea AI, Little WB, Stan FG, Lațiu C, Bolfa P, Dezdrobitu CC.	Life (Basel). 2024 Oct 12;14(10):1295. doi: 10.3390/life14101295.	Martonos CO	Life (Basel)	2024	2024-10-26	PMC11508934		10.3390/life14101295
9331458	Patterns of femoral bone remodeling dynamics in a Medieval Nubian population	Mulhern DM, Van Gerven DP.	Am J Phys Anthropol. 1997 Sep;104(1):133-46. doi: 10.1002/(SICI)1096-8644(199709)104:1<133::AID-AJPA9>3.0.CO;2-S.	Mulhern DM	Am J Phys Anthropol	1997	1997-10-23			10.1002/(SICI)1096-8644(199709)104:1<133::AID-AJPA9>3.0.CO;2-S
25098950	Life-history traits of the Miocene Hipparion concudense (Spain) inferred from bone histological structure	Martinez-Maza C, Alberdi MT, Nieto-Diaz M, Prado JL.	PLoS One. 2014 Aug 6;9(8):e103708. doi: 10.1371/journal.pone.0103708. eCollection 2014.	Martinez-Maza C	PLoS One	2014	2014-08-08	PMC4123897		10.1371/journal.pone.0103708
9372164	Biomechanical implications of mineral content and microstructural variations in cortical bone of horse, elk, and sheep calcanei	Skedros JG, Su SC, Bloebaum RD.	Anat Rec. 1997 Nov;249(3):297-316. doi: 10.1002/(SICI)1097-0185(199711)249:3<297::AID-AR1>3.0.CO;2-S.	Skedros JG	Anat Rec	1997	1998-02-12			10.1002/(SICI)1097-0185(199711)249:3<297::AID-AR1>3.0.CO;2-S
27149108	Paleohistology of Susisuchus anatoceps (Crocodylomorpha, Neosuchia): Comments on Growth Strategies and Lifestyle	Sayão JM, Bantim RA, Andrade RC, Lima FJ, Saraiva AA, Figueiredo RG, Kellner AW.	PLoS One. 2016 May 5;11(5):e0155297. doi: 10.1371/journal.pone.0155297. eCollection 2016.	Sayão JM	PLoS One	2016	2016-05-06	PMC4858261		10.1371/journal.pone.0155297
22807326	Morphometry and patterns of lamellar bone in human Haversian systems	Pazzaglia UE, Congiu T, Marchese M, Spagnuolo F, Quacci D.	Anat Rec (Hoboken). 2012 Sep;295(9):1421-9. doi: 10.1002/ar.22535. Epub 2012 Jul 16.	Pazzaglia UE	Anat Rec (Hoboken)	2012	2012-07-19			10.1002/ar.22535
20369249	Histomorphometric estimation of age in paraffin-embedded ribs: a feasibility study	Cannet C, Baraybar JP, Kolopp M, Meyer P, Ludes B.	Int J Legal Med. 2011 Jul;125(4):493-502. doi: 10.1007/s00414-010-0444-6. Epub 2010 Apr 6.	Cannet C	Int J Legal Med	2011	2010-04-07			10.1007/s00414-010-0444-6
29352750	Histomorphological analysis of the variability of the human skeleton: forensic implications	Cummaudo M, Cappella A, Biraghi M, Raffone C, Màrquez-Grant N, Cattaneo C.	Int J Legal Med. 2018 Sep;132(5):1493-1503. doi: 10.1007/s00414-018-1781-0. Epub 2018 Jan 20.	Cummaudo M	Int J Legal Med	2018	2018-01-21			10.1007/s00414-018-1781-0
11360234	Modeling and remodeling in a developing artiodactyl calcaneus: a model for evaluating Frost's Mechanostat hypothesis and its corollaries	Skedros JG, Mason MW, Bloebaum RD.	Anat Rec. 2001 Jun 1;263(2):167-85. doi: 10.1002/ar.1094.	Skedros JG	Anat Rec	2001	2001-05-22			10.1002/ar.1094
8876823	Evidence of structural and material adaptation to specific strain features in cortical bone	Skedros JG, Mason MW, Nelson MC, Bloebaum RD.	Anat Rec. 1996 Sep;246(1):47-63. doi: 10.1002/(SICI)1097-0185(199609)246:1<47::AID-AR6>3.0.CO;2-C.	Skedros JG	Anat Rec	1996	1996-09-01			10.1002/(SICI)1097-0185(199609)246:1<47::AID-AR6>3.0.CO;2-C
31482940	Osteoderm microstructure of Riostegotherium yanei, the oldest Xenarthra	Bergqvist LP, Pereira PVLGC, Machado AS, Castro MC, Melki LB, Lopes RT.	An Acad Bras Cienc. 2019 Sep 2;91(suppl 2):e20181290. doi: 10.1590/0001-3765201920181290.	Bergqvist LP	An Acad Bras Cienc	2019	2019-09-05			10.1590/0001-3765201920181290
12923894	Regional differences in cortical bone organization and microdamage prevalence in Rocky Mountain mule deer	Skedros JG, Sybrowsky CL, Parry TR, Bloebaum RD.	Anat Rec A Discov Mol Cell Evol Biol. 2003 Sep;274(1):837-50. doi: 10.1002/ar.a.10102.	Skedros JG	Anat Rec A Discov Mol Cell Evol Biol	2003	2003-08-19			10.1002/ar.a.10102
23604414	A histomorphological analysis of human and non-human femora	Brits D, Steyn M, L'Abbé EN.	Int J Legal Med. 2014 Mar;128(2):369-77. doi: 10.1007/s00414-013-0854-3. Epub 2013 Apr 21.	Brits D	Int J Legal Med	2014	2013-04-23			10.1007/s00414-013-0854-3
31729033	Ontogenetic changes to bone microstructure in an archaeologically derived sample of human ribs	Beresheim AC, Pfeiffer S, Grynpas M.	J Anat. 2020 Mar;236(3):448-462. doi: 10.1111/joa.13116. Epub 2019 Nov 15.	Beresheim AC	J Anat	2020	2019-11-16	PMC7018627		10.1111/joa.13116
16439816	Osteocyte lacuna population densities in sheep, elk and horse calcanei	Skedros JG.	Cells Tissues Organs. 2005;181(1):23-37. doi: 10.1159/000089966.	Skedros JG	Cells Tissues Organs	2005	2006-01-28			10.1159/000089966
16857886	The influence of collagen fiber orientation and other histocompositional characteristics on the mechanical properties of equine cortical bone	Skedros JG, Dayton MR, Sybrowsky CL, Bloebaum RD, Bachus KN.	J Exp Biol. 2006 Aug;209(Pt 15):3025-42. doi: 10.1242/jeb.02304.	Skedros JG	J Exp Biol	2006	2006-07-22			10.1242/jeb.02304
15291795	Does the degree of laminarity correlate with site-specific differences in collagen fibre orientation in primary bone? An evaluation in the turkey ulna diaphysis	Skedros JG, Hunt KJ.	J Anat. 2004 Aug;205(2):121-34. doi: 10.1111/j.0021-8782.2004.00318.x.	Skedros JG	J Anat	2004	2004-08-05	PMC1571335		10.1111/j.0021-8782.2004.00318.x
16321623	Osteonal effects on elastic modulus and fatigue life in equine bone	Gibson VA, Stover SM, Gibeling JC, Hazelwood SJ, Martin RB.	J Biomech. 2006;39(2):217-25. doi: 10.1016/j.jbiomech.2004.12.002. Epub 2005 Jan 26.	Gibson VA	J Biomech	2006	2005-12-03			10.1016/j.jbiomech.2004.12.002
23369508	Structural changes in femoral bone tissue of rats after subchronic peroral exposure to selenium	Martiniaková M, Boboňová I, Omelka R, Grosskopf B, Stawarz R, Toman R.	Acta Vet Scand. 2013 Feb 1;55(1):8. doi: 10.1186/1751-0147-55-8.	Martiniaková M	Acta Vet Scand	2013	2013-02-02	PMC3598879		10.1186/1751-0147-55-8
16696694	Dietary health does affect histological age assessment: an evaluation of the Stout and Paine (1992) age estimation equation using secondary osteons from the rib	Paine RR, Brenton BP.	J Forensic Sci. 2006 May;51(3):489-92. doi: 10.1111/j.1556-4029.2006.00118.x.	Paine RR	J Forensic Sci	2006	2006-05-16			10.1111/j.1556-4029.2006.00118.x
11261600	Ageing human bone: factors affecting its biomechanical properties and the role of collagen	Zioupos P.	J Biomater Appl. 2001 Jan;15(3):187-229. doi: 10.1106/5JUJ-TFJ3-JVVA-3RJ0.	Zioupos P	J Biomater Appl	2001	2001-03-23			10.1106/5JUJ-TFJ3-JVVA-3RJ0
21884588	Effects of a single intraperitoneal administration of cadmium on femoral bone structure in male rats	Martiniaková M, Chovancová H, Omelka R, Grosskopf B, Toman R.	Acta Vet Scand. 2011 Aug 31;53(1):49. doi: 10.1186/1751-0147-53-49.	Martiniaková M	Acta Vet Scand	2011	2011-09-03	PMC3179732		10.1186/1751-0147-53-49
29910978	Cortical bone adaptation and mineral mobilization in the subterranean mammal Bathyergus suillus (Rodentia: Bathyergidae): effects of age and sex	Montoya-Sanhueza G, Chinsamy A.	PeerJ. 2018 Jun 11;6:e4944. doi: 10.7717/peerj.4944. eCollection 2018.	Montoya-Sanhueza G	PeerJ	2018	2018-06-19	PMC6001714		10.7717/peerj.4944
38618574	The dinosaurs that weren't: osteohistology supports giant ichthyosaur affinity of enigmatic large bone segments from the European Rhaetian	Perillo M, Sander PM.	PeerJ. 2024 Apr 9;12:e17060. doi: 10.7717/peerj.17060. eCollection 2024.	Perillo M	PeerJ	2024	2024-04-15	PMC11011611		10.7717/peerj.17060
17884405	In situ examination of the time-course for secondary mineralization of Haversian bone using synchrotron Fourier transform infrared microspectroscopy	Fuchs RK, Allen MR, Ruppel ME, Diab T, Phipps RJ, Miller LM, Burr DB.	Matrix Biol. 2008 Jan;27(1):34-41. doi: 10.1016/j.matbio.2007.07.006. Epub 2007 Jul 27.	Fuchs RK	Matrix Biol	2008	2007-09-22			10.1016/j.matbio.2007.07.006
7785471	Morphologic stages in lamellar bone formation stimulated by a potent mechanical stimulus	Rubin CT, Gross TS, McLeod KJ, Bain SD.	J Bone Miner Res. 1995 Mar;10(3):488-95. doi: 10.1002/jbmr.5650100321.	Rubin CT	J Bone Miner Res	1995	1995-03-01			10.1002/jbmr.5650100321
24237628	Simultaneous subchronic exposure to selenium and diazinon as possible risk factor for osteoporosis in adult male rats	Martiniaková M, Boboňová I, Omelka R, Grosskopf B, Chovancová H, Spanková J, Toman R.	Acta Vet Scand. 2013 Nov 17;55(1):81. doi: 10.1186/1751-0147-55-81.	Martiniaková M	Acta Vet Scand	2013	2013-11-19	PMC3843554		10.1186/1751-0147-55-81
10522775	Bone formation in furcation defects. An experimental study in the dog	Araújo MG, Berglundh T, Albrekstsson T, Lindhe J.	J Clin Periodontol. 1999 Oct;26(10):643-52. doi: 10.1034/j.1600-051x.1999.261003.x.	Araújo MG	J Clin Periodontol	1999	1999-10-16			10.1034/j.1600-051x.1999.261003.x
34036125	Disturbance of osteonal bone remodeling and high tensile stresses on the lateral cortex in atypical femoral fracture after long-term treatment with Risedronate and Alfacalcidol for osteoporosis	Hirano F, Okuma KF, Zenke Y, Menuki K, Ohnishi H, Fukuda F, Sakai A, Yamamoto N, Shimakura T, Sano H, Tokunaga Y, Takahashi HE.	Bone Rep. 2021 May 7;14:101091. doi: 10.1016/j.bonr.2021.101091. eCollection 2021 Jun.	Hirano F	Bone Rep	2021	2021-05-26	PMC8138479		10.1016/j.bonr.2021.101091
23961846	The structure of pedicle and hard antler bone in the European roe deer (Capreolus capreolus): a light microscope and backscattered electron imaging study	Kierdorf U, Flohr S, Gomez S, Landete-Castillejos T, Kierdorf H.	J Anat. 2013 Oct;223(4):364-84. doi: 10.1111/joa.12091. Epub 2013 Aug 20.	Kierdorf U	J Anat	2013	2013-08-22	PMC3791129		10.1111/joa.12091
25703833	Setup of a bone aging experimental model in the rabbit comparing changes in cortical and trabecular bone: Morphological and morphometric study in the femur	Pazzaglia UE, Sibilia V, Congiu T, Pagani F, Ravanelli M, Zarattini G.	J Morphol. 2015 Jul;276(7):733-47. doi: 10.1002/jmor.20374. Epub 2015 Feb 20.	Pazzaglia UE	J Morphol	2015	2015-02-24			10.1002/jmor.20374
16330878	Spatial distribution of osteocyte lacunae in equine radii and third metacarpals: considerations for cellular communication, microdamage detection and metabolism	Skedros JG, Grunander TR, Hamrick MW.	Cells Tissues Organs. 2005;180(4):215-36. doi: 10.1159/000088938.	Skedros JG	Cells Tissues Organs	2005	2005-12-07			10.1159/000088938
26339821	Estimation of age at death: examination of variation in cortical bone histology within the human clavicle	Sobol J, Ptaszyńska-Sarosiek I, Charuta A, Oklota-Horba M, Żaba C, Niemcunowicz-Janica A.	Folia Morphol (Warsz). 2015;74(3):378-88. doi: 10.5603/FM.2015.0021.	Sobol J	Folia Morphol (Warsz)	2015	2015-09-05			10.5603/FM.2015.0021
25032965	Paleohistology and lifestyle inferences of a dyrosaurid (Archosauria: Crocodylomorpha) from Paraíba Basin (northeastern Brazil)	de Andrade RC, Sayão JM.	PLoS One. 2014 Jul 17;9(7):e102189. doi: 10.1371/journal.pone.0102189. eCollection 2014.	de Andrade RC	PLoS One	2014	2014-07-18	PMC4102515		10.1371/journal.pone.0102189
2021193	Histologic estimation of age at death using the anterior cortex of the femur	Ericksen MF.	Am J Phys Anthropol. 1991 Feb;84(2):171-9. doi: 10.1002/ajpa.1330840207.	Ericksen MF	Am J Phys Anthropol	1991	1991-02-01			10.1002/ajpa.1330840207
19533688	Skeletal histology of Bothriolepis canadensis (Placodermi, Antiarchi) and evolution of the skeleton at the origin of jawed vertebrates	Downs JP, Donoghue PC.	J Morphol. 2009 Nov;270(11):1364-80. doi: 10.1002/jmor.10765.	Downs JP	J Morphol	2009	2009-06-18			10.1002/jmor.10765
25682890	Long bone histology of the stem salamander Kokartus honorarius (Amphibia: Caudata) from the Middle Jurassic of Kyrgyzstan	Skutschas P, Stein K.	J Anat. 2015 Apr;226(4):334-47. doi: 10.1111/joa.12281. Epub 2015 Feb 12.	Skutschas P	J Anat	2015	2015-02-17	PMC4386933		10.1111/joa.12281
38088505	Bone histology supports gregarious behavior and an early ontogenetic stage to Decuriasuchus quartacolonia (Pseudosuchia: Loricata) from the Middle-Late Triassic of Brazil	de Farias BDM, Desojo JB, Cerda IA, Ribeiro AM, Ferigolo J, Carlisbino T, Schultz CL, Mastrantonio BM, Soares MB.	Anat Rec (Hoboken). 2024 Apr;307(4):957-973. doi: 10.1002/ar.25365. Epub 2023 Dec 13.	de Farias BDM	Anat Rec (Hoboken)	2024	2023-12-13			10.1002/ar.25365
16677211	Differences in femoral compact bone tissue microscopic structure between adult cows (Bos taurus) and pigs (Sus scrofa domestica)	Martiniaková M, Grosskopf B, Vondráková M, Omelka R, Fabis M.	Anat Histol Embryol. 2006 Jun;35(3):167-70. doi: 10.1111/j.1439-0264.2005.00652.x.	Martiniaková M	Anat Histol Embryol	2006	2006-05-09			10.1111/j.1439-0264.2005.00652.x
16529894	Assessment of age at death by microscopy: unbiased quantification of secondary osteons in femoral cross sections	Lynnerup N, Frohlich B, Thomsen JL.	Forensic Sci Int. 2006 May 15;159 Suppl 1:S100-3. doi: 10.1016/j.forsciint.2006.02.023. Epub 2006 Mar 9.	Lynnerup N	Forensic Sci Int	2006	2006-03-15			10.1016/j.forsciint.2006.02.023
1304584	Histological features of the dorsal cortex of the third metacarpal bone mid-diaphysis during postnatal growth in thoroughbred horses	Stover SM, Pool RR, Martin RB, Morgan JP.	J Anat. 1992 Dec;181 ( Pt 3)(Pt 3):455-69.	Stover SM	J Anat	1992	1992-12-01	PMC1259699
28326348	Effects of odanacatib on bone matrix mineralization in rhesus monkeys are similar to those of alendronate	Misof BM, Roschger P, Chen C, Pickarski M, Messmer P, Klaushofer K, Duong LT.	Bone Rep. 2016 Mar 6;5:62-69. doi: 10.1016/j.bonr.2016.03.001. eCollection 2016 Dec.	Misof BM	Bone Rep	2016	2017-03-23	PMC4926807		10.1016/j.bonr.2016.03.001
17199608	Differences among species in compact bone tissue microstructure of mammalian skeleton: use of a discriminant function analysis for species identification	Martiniaková M, Grosskopf B, Omelka R, Vondráková M, Bauerová M.	J Forensic Sci. 2006 Nov;51(6):1235-9. doi: 10.1111/j.1556-4029.2006.00260.x.	Martiniaková M	J Forensic Sci	2006	2007-01-04			10.1111/j.1556-4029.2006.00260.x
19874276	Morphometric analysis of the canal system of cortical bone: An experimental study in the rabbit femur carried out with standard histology and micro-CT	Pazzaglia UE, Zarattini G, Giacomini D, Rodella L, Menti AM, Feltrin G.	Anat Histol Embryol. 2010 Feb;39(1):17-26. doi: 10.1111/j.1439-0264.2009.00973.x. Epub 2009 Oct 28.	Pazzaglia UE	Anat Histol Embryol	2010	2009-10-31			10.1111/j.1439-0264.2009.00973.x
8475733	Bone tissue kinetics in the surgically disarticulated dog incus	Roberto M, Favia A, Lozupone E.	Acta Otolaryngol. 1993 Mar;113(2):181-6. doi: 10.3109/00016489309135789.	Roberto M	Acta Otolaryngol	1993	1993-03-01			10.3109/00016489309135789
1132185	Impaired osteoclastic function and linear bone erosion rate in secondary hyperparathyroidism associated with chronic renal failure	Jaworski ZF, Lok E, Wellington JL.	Clin Orthop Relat Res. 1975;(107):298-310. doi: 10.1097/00003086-197503000-00036.	Jaworski ZF	Clin Orthop Relat Res	1975	1975-01-01			10.1097/00003086-197503000-00036

## Sheet: Haversian canal area
PMID	Title	Authors	Citation	First Author	Journal/Book	Publication Year	Create Date	PMCID	NIHMS ID	DOI
24719810	Mandibular anterior nutrient canals in periapical radiography in relation to hypertension	Abdar-Esfahani M, Mehdizade M.	Nephrourol Mon. 2013 Nov 4;6(1):e15292. doi: 10.5812/numonthly.15292. eCollection 2014 Jan.	Abdar-Esfahani M	Nephrourol Mon	2013	2014-04-11	PMC3968996		10.5812/numonthly.15292
35786141	Investigation of the relationship between corpse age and microscopic morphometric indices of the fourth and sixth rib bones	Amiri Y, Rezaian J, Taheri MS.	Biodemography Soc Biol. 2022 Apr-Jun;67(2):164-173. doi: 10.1080/19485565.2022.2094337. Epub 2022 Jul 4.	Amiri Y	Biodemography Soc Biol	2022	2022-07-05			10.1080/19485565.2022.2094337
10522775	Bone formation in furcation defects. An experimental study in the dog	Araújo MG, Berglundh T, Albrekstsson T, Lindhe J.	J Clin Periodontol. 1999 Oct;26(10):643-52. doi: 10.1034/j.1600-051x.1999.261003.x.	Araújo MG	J Clin Periodontol	1999	1999-10-16			10.1034/j.1600-051x.1999.261003.x
26514952	Non-osteoporotic women with low-trauma fracture present altered birefringence in cortical bone	Ascenzi MG, Chin J, Lappe J, Recker R.	Bone. 2016 Mar;84:104-112. doi: 10.1016/j.bone.2015.10.010. Epub 2015 Oct 26.	Ascenzi MG	Bone	2016	2015-10-31			10.1016/j.bone.2015.10.010
22161803	Parathyroid hormone treatment improves the cortical bone microstructure by improving the distribution of type I collagen in postmenopausal women with osteoporosis	Ascenzi MG, Liao VP, Lee BM, Billi F, Zhou H, Lindsay R, Cosman F, Nieves J, Bilezikian JP, Dempster DW.	J Bone Miner Res. 2012 Mar;27(3):702-12. doi: 10.1002/jbmr.1497.	Ascenzi MG	J Bone Miner Res	2012	2011-12-14	PMC4156315	NIHMS617420	10.1002/jbmr.1497
30928778	The impact of burial period on compact bone microstructure: Histological analysis of matrix loss and cell integrity in human bones exhumed from tropical soil	Astolphi RD, de Seixas Alves MT, Evison MP, Francisco RA, Guimarães MA, Iwamura ESM.	Forensic Sci Int. 2019 May;298:384-392. doi: 10.1016/j.forsciint.2019.03.008. Epub 2019 Mar 14.	Astolphi RD	Forensic Sci Int	2019	2019-04-01			10.1016/j.forsciint.2019.03.008
40693025	Morphometric, histometric and elemental profile of the metacarpal and metatarsal bones in adult Sanjabi sheep	Azizi S, Goodarzi N, Ghaderi S.	Vet Res Forum. 2025;16(5):293-300. doi: 10.30466/vrf.2024.2034586.4349. Epub 2025 May 5.	Azizi S	Vet Res Forum	2025	2025-07-22	PMC12276369		10.30466/vrf.2024.2034586.4349
12424635	Radiographic evaluation of the relationship between the projection of genial tubercles and the lingual foramen	Baldissera EZ, Silveira HD.	Dentomaxillofac Radiol. 2002 Nov;31(6):368-72. doi: 10.1038/sj.dmfr.4600733.	Baldissera EZ	Dentomaxillofac Radiol	2002	2002-11-09			10.1038/sj.dmfr.4600733
1395243	Osteon morphometry in females with femoral neck fractures	Barth RW, Williams JL, Kaplan FS.	Clin Orthop Relat Res. 1992 Oct;(283):178-86.	Barth RW	Clin Orthop Relat Res	1992	1992-10-01
10646699	Nonprimate animal models of menopause: workshop report	Bellino FL.	Menopause. 2000 Jan-Feb;7(1):14-24. doi: 10.1097/00042192-200007010-00004.	Bellino FL	Menopause	2000	2000-01-26			10.1097/00042192-200007010-00004
16019009	Osteon interfacial strength and histomorphometry of equine cortical bone	Bigley RF, Griffin LV, Christensen L, Vandenbosch R.	J Biomech. 2006;39(9):1629-40. doi: 10.1016/j.jbiomech.2005.05.006. Epub 2005 Jul 12.	Bigley RF	J Biomech	2006	2005-07-16			10.1016/j.jbiomech.2005.05.006
16336909	Histomorphometric evaluation of human sinus floor augmentation healing responses to placement of calcium phosphate or Ricinus communis polymer associated with autogenous bone	Boëck-Neto RJ, Gabrielli MF, Shibli JA, Marcantonio E, Lia RC, Marcantonio E Jr.	Clin Implant Dent Relat Res. 2005;7(4):181-8. doi: 10.1111/j.1708-8208.2005.tb00063.x.	Boëck-Neto RJ	Clin Implant Dent Relat Res	2005	2005-12-13			10.1111/j.1708-8208.2005.tb00063.x
33914008	Cortical Bone Modifications after Radiotherapy: Cortex Porosity and Osteonal Changes Evaluated Over Time	Borges JS, Rabelo GD, Irie MS, Paz JLC, Spin-Neto R, Soares PBF.	Braz Dent J. 2021 Jan-Feb;32(1):9-15. doi: 10.1590/0103-6440202103384.	Borges JS	Braz Dent J	2021	2021-04-29			10.1590/0103-6440202103384
30017663	The use of stereological methods in the histomorphometric assessment of bone for age-at-death estimation	Botha D, Bhagwandin A, Lynnerup N, Steyn M.	Forensic Sci Int. 2018 Sep;290:353.e1-353.e7. doi: 10.1016/j.forsciint.2018.06.025. Epub 2018 Jun 22.	Botha D	Forensic Sci Int	2018	2018-07-19			10.1016/j.forsciint.2018.06.025
30968176	Inter-population variation of histomorphometric variables used in the estimation of age-at-death	Botha D, Lynnerup N, Steyn M.	Int J Legal Med. 2020 Mar;134(2):709-719. doi: 10.1007/s00414-019-02048-7. Epub 2019 Apr 9.	Botha D	Int J Legal Med	2020	2019-04-11			10.1007/s00414-019-02048-7
31468135	Histological age-at-death estimation in white South Africans using stereology	Botha D, Steyn M, Lynnerup N.	Int J Legal Med. 2019 Nov;133(6):1957-1965. doi: 10.1007/s00414-019-02152-8. Epub 2019 Aug 29.	Botha D	Int J Legal Med	2019	2019-08-31			10.1007/s00414-019-02152-8
19303955	The relation of femoral osteon geometry to age, sex, height and weight	Britz HM, Thomas CD, Clement JG, Cooper DM.	Bone. 2009 Jul;45(1):77-83. doi: 10.1016/j.bone.2009.03.654. Epub 2009 Mar 19.	Britz HM	Bone	2009	2009-03-24			10.1016/j.bone.2009.03.654
19360886	Reorganization of the femoral cortex due to age-, sex-, and endoprosthetic-related effects emphasized by osteonal dimensions and remodeling	Busse B, Hahn M, Schinke T, Püschel K, Duda GN, Amling M.	J Biomed Mater Res A. 2010 Mar 15;92(4):1440-51. doi: 10.1002/jbm.a.32432.	Busse B	J Biomed Mater Res A	2010	2009-04-11			10.1002/jbm.a.32432
26563342	Histological determination of the human origin from dry bone: a cautionary note for subadults	Caccia G, Magli F, Tagi VM, Porta DG, Cummaudo M, Márquez-Grant N, Cattaneo C.	Int J Legal Med. 2016 Jan;130(1):299-307. doi: 10.1007/s00414-015-1271-6. Epub 2015 Nov 13.	Caccia G	Int J Legal Med	2016	2015-11-14			10.1007/s00414-015-1271-6
623419	Thermal injury from mastoid bone burrs	Call WH.	Ann Otol Rhinol Laryngol. 1978 Jan-Feb;87(1 Pt 1):43-9. doi: 10.1177/000348947808700109.	Call WH	Ann Otol Rhinol Laryngol	1978	1978-01-01			10.1177/000348947808700109
24772196	Characterization of Hybrid Bioactive Glass-polyvinyl Alcohol Scaffolds Containing a PTHrP-derived Pentapeptide as Implants for Tissue Engineering Applications	Coletta DJ, Lozano D, Rocha-Oliveira AA, Mortarino P, Bumaguin GE, Vitelli E, Vena R, Missana L, Jammal MV, Portal-Núñez S, Pereira M, Esbrit P, Feldman S.	Open Biomed Eng J. 2014 Mar 7;8:20-7. doi: 10.2174/1874120701408010020. eCollection 2014.	Coletta DJ	Open Biomed Eng J	2014	2014-04-29	PMC3999709		10.2174/1874120701408010020
21424092	Comparative histomorphometric study of bone tissue synthesized after electric and ultrasound stimulation	Coman M, Hîncu M, Surlin P, Mateescu G, Nechita A, Banu M.	Rom J Morphol Embryol. 2011;52(1 Suppl):455-8.	Coman M	Rom J Morphol Embryol	2011	2011-03-23
33890727	Secondary osteon variants and remodeling in human bone	Cooke KM, Mahoney P, Miszkiewicz JJ.	Anat Rec (Hoboken). 2022 Jun;305(6):1299-1315. doi: 10.1002/ar.24646. Epub 2021 May 13.	Cooke KM	Anat Rec (Hoboken)	2022	2021-04-23			10.1002/ar.24646
29107144	Osteon Myospalacem Baileyi attenuates osteoclast differentiation through RANKL induced NFAT pathways	Cui Y, Zhao X, Mei L, Pei J, Wang S, Shao Y, Tao Y, Zhang X, Jiang L.	J Ethnopharmacol. 2018 Mar 1;213:65-71. doi: 10.1016/j.jep.2017.10.007.	Cui Y	J Ethnopharmacol	2018	2017-11-07			10.1016/j.jep.2017.10.007
29352750	Histomorphological analysis of the variability of the human skeleton: forensic implications	Cummaudo M, Cappella A, Biraghi M, Raffone C, Màrquez-Grant N, Cattaneo C.	Int J Legal Med. 2018 Sep;132(5):1493-1503. doi: 10.1007/s00414-018-1781-0. Epub 2018 Jan 20.	Cummaudo M	Int J Legal Med	2018	2018-01-21			10.1007/s00414-018-1781-0
30680528	Histomorphometric analysis of osteocyte lacunae in human and pig: exploring its potential for species discrimination	Cummaudo M, Cappella A, Giacomini F, Raffone C, Màrquez-Grant N, Cattaneo C.	Int J Legal Med. 2019 May;133(3):711-718. doi: 10.1007/s00414-018-01989-9. Epub 2019 Jan 24.	Cummaudo M	Int J Legal Med	2019	2019-01-26			10.1007/s00414-018-01989-9
23335258	The vascular collar of the ilium: three-dimensional evaluation of the dominant nutrient foramen	Cunningham CA, Black SM.	Clin Anat. 2013 May;26(4):502-8. doi: 10.1002/ca.22213. Epub 2013 Jan 18.	Cunningham CA	Clin Anat	2013	2013-01-22			10.1002/ca.22213
23585334	Synthesis and physicochemical, in vitro and in vivo evaluation of an anisotropic, nanocrystalline hydroxyapatite bisque scaffold with parallel-aligned pores mimicking the microstructure of cortical bone	Despang F, Bernhardt A, Lode A, Dittrich R, Hanke T, Shenoy SJ, Mani S, John A, Gelinsky M.	J Tissue Eng Regen Med. 2015 Dec;9(12):E152-66. doi: 10.1002/term.1729. Epub 2013 Apr 15.	Despang F	J Tissue Eng Regen Med	2015	2013-04-16			10.1002/term.1729
18783426	Alveolar ridge regeneration with equine spongy bone: a clinical, histological, and immunohistochemical case series	Di Stefano DA, Artese L, Iezzi G, Piattelli A, Pagnutti S, Piccirilli M, Perrotti V.	Clin Implant Dent Relat Res. 2009 Jun;11(2):90-100. doi: 10.1111/j.1708-8208.2008.00104.x. Epub 2008 Sep 9.	Di Stefano DA	Clin Implant Dent Relat Res	2009	2008-09-12			10.1111/j.1708-8208.2008.00104.x
26692499	Examination of Factors Potentially Influencing Osteon Size in the Human Rib	Dominguez VM, Agnew AM.	Anat Rec (Hoboken). 2016 Mar;299(3):313-24. doi: 10.1002/ar.23305. Epub 2016 Jan 29.	Dominguez VM	Anat Rec (Hoboken)	2016	2015-12-23			10.1002/ar.23305
22700390	The utility of osteon shape and circularity for differentiating human and non-human Haversian bone	Dominguez VM, Crowder CM.	Am J Phys Anthropol. 2012 Sep;149(1):84-91. doi: 10.1002/ajpa.22097. Epub 2012 Jun 14.	Dominguez VM	Am J Phys Anthropol	2012	2012-06-16			10.1002/ajpa.22097
32112283	Three-dimensional topography of scapular nutrient foramina	Donders JCE, Prins J, Kloen P, Streekstra GJ, Cole PA, Kleipool RP, Dobbe JGG.	Surg Radiol Anat. 2020 Aug;42(8):887-892. doi: 10.1007/s00276-020-02441-7. Epub 2020 Feb 28.	Donders JCE	Surg Radiol Anat	2020	2020-03-01	PMC7347675		10.1007/s00276-020-02441-7
17954310	Histological and histomorphometric analysis of the bone-screw interface in the mandibular body after using a 2.0-mm miniplate system: an experimental study in dogs	dos Santos TI, de Oliveira PT, Rosa AL, da Rocha Barros VM, Papalexiou V, Sverzut CE.	J Oral Maxillofac Surg. 2007 Nov;65(11):2169-75. doi: 10.1016/j.joms.2006.11.020.	dos Santos TI	J Oral Maxillofac Surg	2007	2007-10-24			10.1016/j.joms.2006.11.020
23866781	A preliminary study on the application of bone marrow stromal cell sheet on the formation of functional tissue-engineered bone in dogs	Du CH, Li NY, Gao N, Yao C, Wang SY, Bu LX.	J Oral Maxillofac Surg. 2013 Sep;71(9):1531.e1-1531.e10. doi: 10.1016/j.joms.2013.04.029. Epub 2013 Jul 15.	Du CH	J Oral Maxillofac Surg	2013	2013-07-23			10.1016/j.joms.2013.04.029
25279860	Changes in compact bone microstructure of rats subchronically exposed to cadmium	Duranova H, Martiniakova M, Omelka R, Grosskopf B, Bobonova I, Toman R.	Acta Vet Scand. 2014 Sep 24;56(1):64. doi: 10.1186/s13028-014-0064-0.	Duranova H	Acta Vet Scand	2014	2014-10-04	PMC4189194		10.1186/s13028-014-0064-0
20728871	Validity of prevention of glucocorticoid-induced alveolar bone loss in rat by either calcitonin or alendronate administration	Ezzat BA.	Arch Oral Biol. 2010 Oct;55(10):788-96. doi: 10.1016/j.archoralbio.2010.07.006. Epub 2010 Aug 21.	Ezzat BA	Arch Oral Biol	2010	2010-08-24			10.1016/j.archoralbio.2010.07.006
29291052	Secondary osteons scale allometrically in mammalian humerus and femur	Felder AA, Phillips C, Cornish H, Cooke M, Hutchinson JR, Doube M.	R Soc Open Sci. 2017 Nov 8;4(11):170431. doi: 10.1098/rsos.170431. eCollection 2017 Nov.	Felder AA	R Soc Open Sci	2017	2018-01-02	PMC5717626		10.1098/rsos.170431
11499703	The canine trochanteric fossa: a radiographic and anatomic study	Frame EM, Breit S, Mayrhofer E.	Vet Radiol Ultrasound. 2001 Jul-Aug;42(4):297-304. doi: 10.1111/j.1740-8261.2001.tb00943.x.	Frame EM	Vet Radiol Ultrasound	2001	2001-08-14			10.1111/j.1740-8261.2001.tb00943.x
11792586	Aging and accumulation of microdamage in canine bone	Frank JD, Ryan M, Kalscheur VL, Ruaux-Mason CP, Hozak RR, Muir P.	Bone. 2002 Jan;30(1):201-6. doi: 10.1016/s8756-3282(01)00623-8.	Frank JD	Bone	2002	2002-01-17			10.1016/s8756-3282(01)00623-8
17884405	In situ examination of the time-course for secondary mineralization of Haversian bone using synchrotron Fourier transform infrared microspectroscopy	Fuchs RK, Allen MR, Ruppel ME, Diab T, Phipps RJ, Miller LM, Burr DB.	Matrix Biol. 2008 Jan;27(1):34-41. doi: 10.1016/j.matbio.2007.07.006. Epub 2007 Jul 27.	Fuchs RK	Matrix Biol	2008	2007-09-22			10.1016/j.matbio.2007.07.006
25138631	Partial gravity unloading inhibits bone healing responses in a large animal model	Gadomski BC, McGilvray KC, Easley JT, Palmer RH, Santoni BG, Puttlitz CM.	J Biomech. 2014 Sep 22;47(12):2836-42. doi: 10.1016/j.jbiomech.2014.07.031. Epub 2014 Aug 7.	Gadomski BC	J Biomech	2014	2014-08-21			10.1016/j.jbiomech.2014.07.031
26698389	Accuracy and sampling error of two age estimation techniques using rib histomorphometry on a modern sample	García-Donas JG, Dyke J, Paine RR, Nathena D, Kranioti EF.	J Forensic Leg Med. 2016 Feb;38:28-35. doi: 10.1016/j.jflm.2015.11.012. Epub 2015 Nov 25.	García-Donas JG	J Forensic Leg Med	2016	2015-12-25			10.1016/j.jflm.2015.11.012
16321623	Osteonal effects on elastic modulus and fatigue life in equine bone	Gibson VA, Stover SM, Gibeling JC, Hazelwood SJ, Martin RB.	J Biomech. 2006;39(2):217-25. doi: 10.1016/j.jbiomech.2004.12.002. Epub 2005 Jan 26.	Gibson VA	J Biomech	2006	2005-12-03			10.1016/j.jbiomech.2004.12.002
26708961	Spatial variation in osteon population density at the human femoral midshaft: histomorphometric adaptations to habitual load environment	Gocha TP, Agnew AM.	J Anat. 2016 May;228(5):733-45. doi: 10.1111/joa.12433. Epub 2015 Dec 28.	Gocha TP	J Anat	2016	2015-12-29	PMC4831343		10.1111/joa.12433
27021159	Variation in osteon histomorphometrics and their impact on age-at-death estimation in older individuals	Goliath JR, Stewart MC, Stout SD.	Forensic Sci Int. 2016 May;262:282.e1-6. doi: 10.1016/j.forsciint.2016.02.053. Epub 2016 Mar 5.	Goliath JR	Forensic Sci Int	2016	2016-03-30			10.1016/j.forsciint.2016.02.053
10737463	Sex determination by discriminant function analysis of the right tibia in the prehispanic population of the Canary Islands	González-Reimers E, Velasco-Vázquez J, Arnay-de-la-Rosa M, Santolaria-Fernández F.	Forensic Sci Int. 2000 Feb 28;108(3):165-72. doi: 10.1016/s0379-0738(99)00205-4.	González-Reimers E	Forensic Sci Int	2000	2000-03-29			10.1016/s0379-0738(99)00205-4
20586785	Evaluation of a new titanium-zirconium dental implant: a biomechanical and histological comparative study in the mini pig	Gottlow J, Dard M, Kjellson F, Obrecht M, Sennerby L.	Clin Implant Dent Relat Res. 2012 Aug;14(4):538-45. doi: 10.1111/j.1708-8208.2010.00289.x. Epub 2010 Jun 25.	Gottlow J	Clin Implant Dent Relat Res	2012	2010-07-01			10.1111/j.1708-8208.2010.00289.x
30008091	Ultrastructure of Bone: Hierarchical Features from Nanometer to Micrometer Scale Revealed in Focused Ion Beam Sections in the TEM	Grandfield K, Vuong V, Schwarcz HP.	Calcif Tissue Int. 2018 Dec;103(6):606-616. doi: 10.1007/s00223-018-0454-9. Epub 2018 Jul 14.	Grandfield K	Calcif Tissue Int	2018	2018-07-16			10.1007/s00223-018-0454-9
27344202	Prevalent role of porosity and osteonal area over mineralization heterogeneity in the fracture toughness of human cortical bone	Granke M, Makowski AJ, Uppuganti S, Nyman JS.	J Biomech. 2016 Sep 6;49(13):2748-2755. doi: 10.1016/j.jbiomech.2016.06.009. Epub 2016 Jun 15.	Granke M	J Biomech	2016	2016-06-27	PMC5056137	NIHMS795813	10.1016/j.jbiomech.2016.06.009
30267253	A study of intracortical porosity's area fractions and aspect ratios using computer vision and pulse-coupled neural networks	Hage IS, Hamade RF.	Med Biol Eng Comput. 2019 Mar;57(3):577-588. doi: 10.1007/s11517-018-1900-6. Epub 2018 Sep 28.	Hage IS	Med Biol Eng Comput	2019	2018-09-30			10.1007/s11517-018-1900-6
19302401	Microscopic age estimation from the anterior cortex of the femur in Korean adults	Han SH, Kim SH, Ahn YW, Huh GY, Kwak DS, Park DK, Lee UY, Kim YS.	J Forensic Sci. 2009 May;54(3):519-22. doi: 10.1111/j.1556-4029.2009.01003.x. Epub 2009 Mar 3.	Han SH	J Forensic Sci	2009	2009-03-24			10.1111/j.1556-4029.2009.01003.x
18215099	Effects of basic fibroblast growth factor administration on vascular changes in wound healing of rat palates	Hata Y, Kawanabe H, Hisanaga Y, Taniguchi K, Ishikawa H.	Cleft Palate Craniofac J. 2008 Jan;45(1):63-72. doi: 10.1597/06-166.1.	Hata Y	Cleft Palate Craniofac J	2008	2008-01-25			10.1597/06-166.1
23979114	Intracortical bone remodeling variation shows strong genetic effects	Havill LM, Allen MR, Harris JA, Levine SM, Coan HB, Mahaney MC, Nicolella DP.	Calcif Tissue Int. 2013 Nov;93(5):472-80. doi: 10.1007/s00223-013-9775-x. Epub 2013 Aug 27.	Havill LM	Calcif Tissue Int	2013	2013-08-28	PMC3824973		10.1007/s00223-013-9775-x
12884317	Osteon remodeling dynamics in the Cayo Santiago Macaca mulatta: The effect of matriline	Havill LM.	Am J Phys Anthropol. 2003 Aug;121(4):354-60. doi: 10.1002/ajpa.10208.	Havill LM	Am J Phys Anthropol	2003	2003-07-29			10.1002/ajpa.10208
14973638	Osteon remodeling dynamics in Macaca mulatta: normal variation with regard to age, sex, and skeletal maturity	Havill LM.	Calcif Tissue Int. 2004 Jan;74(1):95-102. doi: 10.1007/s00223-003-9038-3. Epub 2003 Jul 24.	Havill LM	Calcif Tissue Int	2004	2004-02-20			10.1007/s00223-003-9038-3
26249538	Does 3D orientation account for variation in osteon morphology assessed by 2D histology?	Hennig C, Thomas CD, Clement JG, Cooper DM.	J Anat. 2015 Oct;227(4):497-505. doi: 10.1111/joa.12357. Epub 2015 Aug 7.	Hennig C	J Anat	2015	2015-08-08	PMC4580107		10.1111/joa.12357
12706021	Osteon pullout in the equine third metacarpal bone: effects of ex vivo fatigue	Hiller LP, Stover SM, Gibson VA, Gibeling JC, Prater CS, Hazelwood SJ, Yeh OC, Martin RB.	J Orthop Res. 2003 May;21(3):481-8. doi: 10.1016/S0736-0266(02)00232-2.	Hiller LP	J Orthop Res	2003	2003-04-23			10.1016/S0736-0266(02)00232-2
16332459	Effect of microstructure on the mechanical properties of Haversian cortical bone	Hoc T, Henry L, Verdier M, Aubry D, Sedel L, Meunier A.	Bone. 2006 Apr;38(4):466-74. doi: 10.1016/j.bone.2005.09.017. Epub 2005 Dec 5.	Hoc T	Bone	2006	2005-12-08			10.1016/j.bone.2005.09.017
19480040	Transport disc distraction osteogenesis for the reconstruction of a calvarial defect	Hong JW, Song SY, Woo DG, Kim HS, Hong HJ, Choi JH, Park BY, Kim YO.	J Craniofac Surg. 2009 May;20(3):790-6. doi: 10.1097/scs.0b013e3181a2e05b.	Hong JW	J Craniofac Surg	2009	2009-05-30			10.1097/scs.0b013e3181a2e05b
31820454	What about limb long bone nutrient canal(s)? - a 3D investigation in mammals	Houssaye A, Prévoteau J.	J Anat. 2020 Mar;236(3):510-521. doi: 10.1111/joa.13121. Epub 2019 Dec 10.	Houssaye A	J Anat	2020	2019-12-11	PMC7018641		10.1111/joa.13121
9740298	Methods for improving the efficiency of estimating total osteon density in the human anterior mid-diaphyseal femur	Iwaniec UT, Crenshaw TD, Schoeninger MJ, Stout SD, Ericksen MF.	Am J Phys Anthropol. 1998 Sep;107(1):13-24. doi: 10.1002/(SICI)1096-8644(199809)107:1<13::AID-AJPA2>3.0.CO;2-E.	Iwaniec UT	Am J Phys Anthropol	1998	1998-09-18			10.1002/(SICI)1096-8644(199809)107:1<13::AID-AJPA2>3.0.CO;2-E
1132185	Impaired osteoclastic function and linear bone erosion rate in secondary hyperparathyroidism associated with chronic renal failure	Jaworski ZF, Lok E, Wellington JL.	Clin Orthop Relat Res. 1975;(107):298-310. doi: 10.1097/00003086-197503000-00036.	Jaworski ZF	Clin Orthop Relat Res	1975	1975-01-01			10.1097/00003086-197503000-00036
25142979	A novel two-dimensional preparative chromatography method designed for the separation of traditional animal Tibetan medicine Osteon Myospalacem Baileyi	Jiang L, Tao Y, Wang D, Tang C, Shao Y, Wang Q, Zhao X, Zhang Y, Mei L.	J Sep Sci. 2014 Nov;37(21):3060-6. doi: 10.1002/jssc.201400564. Epub 2014 Sep 23.	Jiang L	J Sep Sci	2014	2014-08-22			10.1002/jssc.201400564
11341405	Site-specific adaptive remodeling of Greyhound metacarpal cortical bone subjected to asymmetrical cyclic loading	Johnson KA, Skinner GA, Muir P.	Am J Vet Res. 2001 May;62(5):787-93. doi: 10.2460/ajvr.2001.62.787.	Johnson KA	Am J Vet Res	2001	2001-05-09			10.2460/ajvr.2001.62.787
28828524	Differentiating human versus non-human bone by exploring the nutrient foramen: implications for forensic anthropology	Johnson V, Beckett S, Márquez-Grant N.	Int J Legal Med. 2017 Nov;131(6):1757-1763. doi: 10.1007/s00414-017-1662-y. Epub 2017 Aug 21.	Johnson V	Int J Legal Med	2017	2017-08-23	PMC5635070		10.1007/s00414-017-1662-y
10710006	Spatial clustering of remodeling osteons in the femoral neck cortex: a cause of weakness in hip fracture?	Jordan GR, Loveridge N, Bell KL, Power J, Rushton N, Reeve J.	Bone. 2000 Mar;26(3):305-13. doi: 10.1016/s8756-3282(99)00272-0.	Jordan GR	Bone	2000	2000-03-10			10.1016/s8756-3282(99)00272-0
17348881	Healing of surgically created circumferential gap around non-submerged-type implants in dogs: a histomorphometric study	Jung UW, Kim CS, Choi SH, Cho KS, Inoue T, Kim CK.	Clin Oral Implants Res. 2007 Apr;18(2):171-8. doi: 10.1111/j.1600-0501.2006.01310.x.	Jung UW	Clin Oral Implants Res	2007	2007-03-14			10.1111/j.1600-0501.2006.01310.x
30534821	Immunohistochemical analysis of bone metabolism in osteonecrosis of the femoral head	Kamal KC, Alexandru DO, Rogoveanu OC, Pănuş C, Kamal D, Maria DT, Trăistaru MR.	Rom J Morphol Embryol. 2018;59(3):819-824.	Kamal KC	Rom J Morphol Embryol	2018	2018-12-12
28121024	Utility of osteon circularity for determining species and interpreting load history in primates and nonprimates	Keenan KE, Mears CS, Skedros JG.	Am J Phys Anthropol. 2017 Apr;162(4):657-681. doi: 10.1002/ajpa.23154. Epub 2017 Jan 25.	Keenan KE	Am J Phys Anthropol	2017	2017-01-26			10.1002/ajpa.23154
19679414	The evaluation of age-related histomorphometric variables in a cadaver sample of lower socioeconomic status: implications for estimating age at death	Keough N, L'Abbé EN, Steyn M.	Forensic Sci Int. 2009 Oct 30;191(1-3):114.e1-6. doi: 10.1016/j.forsciint.2009.07.012. Epub 2009 Aug 12.	Keough N	Forensic Sci Int	2009	2009-08-15			10.1016/j.forsciint.2009.07.012
39280806	In Vivo Assessment of a Triple Periodic Minimal Surface Based Biomimmetic Gyroid as an Implant Material in a Rabbit Tibia Model	Khan PA, Raheem A, Kalirajan C, Prashanth KG, Manivasagam G.	ACS Mater Au. 2024 Jun 13;4(5):479-488. doi: 10.1021/acsmaterialsau.4c00016. eCollection 2024 Sep 11.	Khan PA	ACS Mater Au	2024	2024-09-16	PMC11393938		10.1021/acsmaterialsau.4c00016
18093060	Assessment of histomorphological features of the sternal end of the fourth rib for age estimation in Koreans	Kim YS, Kim DI, Park DK, Lee JH, Chung NE, Lee WT, Han SH.	J Forensic Sci. 2007 Nov;52(6):1237-42. doi: 10.1111/j.1556-4029.2007.00566.x.	Kim YS	J Forensic Sci	2007	2007-12-21			10.1111/j.1556-4029.2007.00566.x
25943007	Accumulation of type VI collagen in the primary osteon of the rat femur during postnatal development	Kohara Y, Soeta S, Izu Y, Amasaki H.	J Anat. 2015 May;226(5):478-88. doi: 10.1111/joa.12296. Epub 2015 May 5.	Kohara Y	J Anat	2015	2015-05-07	PMC4450947		10.1111/joa.12296
32502740	Bone histomorphometry of the clavicle in a forensic sample from Albania	Kranioti EF, Michopoulou E, Tsiminikaki K, Bonicelli A, Kalochristianakis M, Xhemali B, Paine RR, García-Donas JG.	Forensic Sci Int. 2020 Aug;313:110335. doi: 10.1016/j.forsciint.2020.110335. Epub 2020 May 15.	Kranioti EF	Forensic Sci Int	2020	2020-06-06			10.1016/j.forsciint.2020.110335
33586861	Bone remodeling and cyclical loading in maxillae of New Zealand white rabbits (Oryctolagus cuniculus)	Lad SE, Anderson RJ, Cortese SA, Alvarez CE, Danison AD, Morris HM, Ravosa MJ.	Anat Rec (Hoboken). 2021 Sep;304(9):1927-1936. doi: 10.1002/ar.24599. Epub 2021 Feb 22.	Lad SE	Anat Rec (Hoboken)	2021	2021-02-15			10.1002/ar.24599
27348341	Bone remodeling is reduced in high stress regions of the cercopithecoid mandible	Lad SE, Daegling DJ, McGraw WS.	Am J Phys Anthropol. 2016 Nov;161(3):426-435. doi: 10.1002/ajpa.23041. Epub 2016 Jun 27.	Lad SE	Am J Phys Anthropol	2016	2016-06-28			10.1002/ajpa.23041
37439268	Prolonged cyclical loading induces Haversian remodeling in mandibles of growing rabbits	Lad SE, Kowalkowski H, Liggio DF, Ding H, Ravosa MJ.	J Exp Biol. 2023 Aug 1;226(15):jeb245942. doi: 10.1242/jeb.245942. Epub 2023 Aug 7.	Lad SE	J Exp Biol	2023	2023-07-13			10.1242/jeb.245942
31352155	Haversian remodeling corresponds to load frequency but not strain magnitude in the macaque (Macaca fascicularis) skeleton	Lad SE, McGraw WS, Daegling DJ.	Bone. 2019 Oct;127:571-576. doi: 10.1016/j.bone.2019.07.027. Epub 2019 Jul 25.	Lad SE	Bone	2019	2019-07-29			10.1016/j.bone.2019.07.027
32593113	Using histomorphometry for human and nonhuman distinction: A test of four methods on fresh and archaeological fragmented bones	Lagacé F, Schmitt A, Martrille L, Benassi J, Adalian P.	Forensic Sci Int. 2020 Aug;313:110369. doi: 10.1016/j.forsciint.2020.110369. Epub 2020 Jun 15.	Lagacé F	Forensic Sci Int	2020	2020-06-28			10.1016/j.forsciint.2020.110369
14173426	A CELL SYSTEM IN WHICH RATE AND AMOUNT OF PROTEIN SYNTHESIS ARE SEPARATELY CONTROLLED	LANDEROS O, FROST HM.	Science. 1964 Sep 18;145(3638):1323-4. doi: 10.1126/science.145.3638.1323.	LANDEROS O	Science	1964	1964-09-18			10.1126/science.145.3638.1323
16294268	Genetic background influences cortical bone response to ovariectomy	Li CY, Schaffler MB, Wolde-Semait HT, Hernandez CJ, Jepsen KJ.	J Bone Miner Res. 2005 Dec;20(12):2150-8. doi: 10.1359/JBMR.050819. Epub 2005 Aug 22.	Li CY	J Bone Miner Res	2005	2005-11-19			10.1359/JBMR.050819
25060973	Bio-Oss(®) for delayed osseointegration of implants in dogs: a histological study	Liu HY, Zheng H, Hou XP, Zhong WJ, Ying XX, Chai SL, Ma GW.	Br J Oral Maxillofac Surg. 2014 Oct;52(8):729-34. doi: 10.1016/j.bjoms.2014.06.007. Epub 2014 Jul 21.	Liu HY	Br J Oral Maxillofac Surg	2014	2014-07-26			10.1016/j.bjoms.2014.06.007
16529894	Assessment of age at death by microscopy: unbiased quantification of secondary osteons in femoral cross sections	Lynnerup N, Frohlich B, Thomsen JL.	Forensic Sci Int. 2006 May 15;159 Suppl 1:S100-3. doi: 10.1016/j.forsciint.2006.02.023. Epub 2006 Mar 9.	Lynnerup N	Forensic Sci Int	2006	2006-03-15			10.1016/j.forsciint.2006.02.023
30145105	Diversity in intracortical remodeling in the human femoral bone: A novel view point with the morphological analysis of secondary osteons	Maeda J, Saiki K, Kondo H, Matsuo H, Imamura T, Ogami-Takamura K, Okamoto K, Tomita M, Osaki M, Tsurumoto T.	J Orthop Sci. 2018 Nov;23(6):1079-1086. doi: 10.1016/j.jos.2018.07.021. Epub 2018 Aug 23.	Maeda J	J Orthop Sci	2018	2018-08-27			10.1016/j.jos.2018.07.021
33725170	An examination of histomorphometric relationships in the anterior and posterior human femoral cortex	Maggio A, Franklin D.	J Bone Miner Metab. 2021 Jul;39(4):649-660. doi: 10.1007/s00774-021-01204-7. Epub 2021 Mar 13.	Maggio A	J Bone Miner Metab	2021	2021-03-16			10.1007/s00774-021-01204-7
31542400	Histomorphometric age estimation from the femoral cortex: A test of three methods in an Australian population	Maggio A, Franklin D.	Forensic Sci Int. 2019 Oct;303:109950. doi: 10.1016/j.forsciint.2019.109950. Epub 2019 Sep 12.	Maggio A	Forensic Sci Int	2019	2019-09-23			10.1016/j.forsciint.2019.109950
19343273	Eel calcitonin (elcatonin) suppressed callus remodeling but did not interfere with fracture healing in the femoral fracture model of cynomolgus monkeys	Manabe T, Mori S, Mashiba T, Cao Y, Kaji Y, Iwata K, Komatsubara S, Yamamoto T, Seki A, Norimatsu H.	J Bone Miner Metab. 2009;27(3):295-302. doi: 10.1007/s00774-009-0046-x. Epub 2009 Apr 3.	Manabe T	J Bone Miner Metab	2009	2009-04-04			10.1007/s00774-009-0046-x
17369013	Human parathyroid hormone (1-34) accelerates natural fracture healing process in the femoral osteotomy model of cynomolgus monkeys	Manabe T, Mori S, Mashiba T, Kaji Y, Iwata K, Komatsubara S, Seki A, Sun YX, Yamamoto T.	Bone. 2007 Jun;40(6):1475-82. doi: 10.1016/j.bone.2007.01.015. Epub 2007 Feb 2.	Manabe T	Bone	2007	2007-03-21			10.1016/j.bone.2007.01.015
1403296	A theory of fatigue damage accumulation and repair in cortical bone	Martin B.	J Orthop Res. 1992 Nov;10(6):818-25. doi: 10.1002/jor.1100100611.	Martin B	J Orthop Res	1992	1992-11-01			10.1002/jor.1100100611
7408312	Studies of skeletal remodeling in aging men	Martin RB, Pickett JC, Zinaich S.	Clin Orthop Relat Res. 1980 Jun;(149):268-82.	Martin RB	Clin Orthop Relat Res	1980	1980-06-01
17398173	Targeted bone remodeling involves BMU steering as well as activation	Martin RB.	Bone. 2007 Jun;40(6):1574-80. doi: 10.1016/j.bone.2007.02.023. Epub 2007 Mar 1.	Martin RB	Bone	2007	2007-04-03			10.1016/j.bone.2007.02.023
21884588	Effects of a single intraperitoneal administration of cadmium on femoral bone structure in male rats	Martiniaková M, Chovancová H, Omelka R, Grosskopf B, Toman R.	Acta Vet Scand. 2011 Aug 31;53(1):49. doi: 10.1186/1751-0147-53-49.	Martiniaková M	Acta Vet Scand	2011	2011-09-03	PMC3179732		10.1186/1751-0147-53-49
17199608	Differences among species in compact bone tissue microstructure of mammalian skeleton: use of a discriminant function analysis for species identification	Martiniaková M, Grosskopf B, Omelka R, Vondráková M, Bauerová M.	J Forensic Sci. 2006 Nov;51(6):1235-9. doi: 10.1111/j.1556-4029.2006.00260.x.	Martiniaková M	J Forensic Sci	2006	2007-01-04			10.1111/j.1556-4029.2006.00260.x
37111385	The Effects of Prolonged Treatment with Cemtirestat on Bone Parameters Reflecting Bone Quality in Non-Diabetic and Streptozotocin-Induced Diabetic Rats	Martiniakova M, Kovacova V, Mondockova V, Svik K, Londzin P, Folwarczna J, Soltesova Prnova M, Stefek M, Omelka R.	Pharmaceuticals (Basel). 2023 Apr 21;16(4):628. doi: 10.3390/ph16040628.	Martiniakova M	Pharmaceuticals (Basel)	2023	2023-04-28	PMC10145951		10.3390/ph16040628
20532880	Concentrations of selected heavy metals in bones and femoral bone structure of bank (Myodes glareolus) and common (Microtus arvalis) voles from different polluted biotopes in Slovakia	Martiniaková M, Omelka R, Jančová A, Stawarz R, Formicki G.	Arch Environ Contam Toxicol. 2011 Apr;60(3):524-32. doi: 10.1007/s00244-010-9545-y. Epub 2010 Jun 9.	Martiniaková M	Arch Environ Contam Toxicol	2011	2010-06-10	PMC3047683		10.1007/s00244-010-9545-y
39459594	The Gross Anatomical and Histological Features of the Humerus in African Green Monkeys (Chlorocebus sabaeus) from Saint Kitts and Nevis, West Indies	Martonos CO, Gudea AI, Little WB, Stan FG, Lațiu C, Bolfa P, Dezdrobitu CC.	Life (Basel). 2024 Oct 12;14(10):1295. doi: 10.3390/life14101295.	Martonos CO	Life (Basel)	2024	2024-10-26	PMC11508934		10.3390/life14101295
19818112	Age at death estimation in adults by computer-assisted histomorphometry of decalcified femur cortex	Martrille L, Irinopoulou T, Bruneval P, Baccino E, Fornes P.	J Forensic Sci. 2009 Nov;54(6):1231-7. doi: 10.1111/j.1556-4029.2009.01178.x. Epub 2009 Oct 10.	Martrille L	J Forensic Sci	2009	2009-10-13			10.1111/j.1556-4029.2009.01178.x
37499524	Multiscale theoretical model shows that aging-related mechanical degradation of cortical bone is driven by microstructural changes in addition to porosity	Marty AG, Barbone PE, Morgan EF.	J Mech Behav Biomed Mater. 2023 Sep;145:106029. doi: 10.1016/j.jmbbm.2023.106029. Epub 2023 Jul 18.	Marty AG	J Mech Behav Biomed Mater	2023	2023-07-27	PMC10528045	NIHMS1918542	10.1016/j.jmbbm.2023.106029
31299803	Median Perforating Canal in Human Mandible	Marzook HA, El-Gendy AA, Darweesh FRS.	J Craniofac Surg. 2019 Jul;30(5):e430-e432. doi: 10.1097/SCS.0000000000005460.	Marzook HA	J Craniofac Surg	2019	2019-07-14			10.1097/SCS.0000000000005460
8541135	Evidence of strain-mode-related cortical adaptation in the diaphysis of the horse radius	Mason MW, Skedros JG, Bloebaum RD.	Bone. 1995 Sep;17(3):229-37. doi: 10.1016/8756-3282(95)00213-w.	Mason MW	Bone	1995	1995-09-01			10.1016/8756-3282(95)00213-w
36358272	The Effects of Experimental Whole-Body Burning on Histological Age-at-Death Estimation from Human Cortical Bone and Dental Cementum	Mavroudas SR, Meckel LA, Gocha TP, Goldstein JZ, Garza SL.	Biology (Basel). 2022 Oct 26;11(11):1569. doi: 10.3390/biology11111569.	Mavroudas SR	Biology (Basel)	2022	2022-11-11	PMC9687164		10.3390/biology11111569
24436759	Chronic suppurative osteomyelitis of mandible: a case report	Mehra H, Gupta S, Gupta H, Sinha V, Singh J.	Craniomaxillofac Trauma Reconstr. 2013 Sep;6(3):197-200. doi: 10.1055/s-0033-1343781. Epub 2013 May 31.	Mehra H	Craniomaxillofac Trauma Reconstr	2013	2014-01-18	PMC3773067		10.1055/s-0033-1343781
32092159	A Method to Interpolate Osteon Volume Designed for Histological Age Estimation Research	Michener S, Bell LS, Schuurman NC, Swanlund D.	J Forensic Sci. 2020 Jul;65(4):1247-1259. doi: 10.1111/1556-4029.14305. Epub 2020 Feb 24.	Michener S	J Forensic Sci	2020	2020-02-25			10.1111/1556-4029.14305
29427789	Bone tissue aging affects mineralization of cement lines	Milovanovic P, Vom Scheidt A, Mletzko K, Sarau G, Püschel K, Djuric M, Amling M, Christiansen S, Busse B.	Bone. 2018 May;110:187-193. doi: 10.1016/j.bone.2018.02.004. Epub 2018 Feb 7.	Milovanovic P	Bone	2018	2018-02-11			10.1016/j.bone.2018.02.004
36344562	Female bone physiology resilience in a past Polynesian Outlier community	Miszkiewicz JJ, Buckley HR, Feldman M, Kiko L, Carlhoff S, Naegele K, Bertolini E, Guimarães NRD, Walker MM, Powell A, Posth C, Kinaston RL.	Sci Rep. 2022 Nov 7;12(1):18857. doi: 10.1038/s41598-022-23171-3.	Miszkiewicz JJ	Sci Rep	2022	2022-11-07	PMC9640697		10.1038/s41598-022-23171-3
26480030	Ancient Human Bone Microstructure in Medieval England: Comparisons between Two Socio-Economic Groups	Miszkiewicz JJ, Mahoney P.	Anat Rec (Hoboken). 2016 Jan;299(1):42-59. doi: 10.1002/ar.23285. Epub 2015 Nov 6.	Miszkiewicz JJ	Anat Rec (Hoboken)	2016	2015-10-20			10.1002/ar.23285
32877865	Asymmetric midshaft femur remodeling in an adult male with left sided hip joint ankylosis, Metal Period Nagsabaran, Philippines	Miszkiewicz JJ, Rider C, Kealy S, Vrahnas C, Sims NA, Vongsvivut J, Tobin MJ, Bolunia MJLA, De Leon AS, Peñalosa AL, Pagulayan PS, Soriano AV, Page R, Oxenham MF.	Int J Paleopathol. 2020 Dec;31:14-22. doi: 10.1016/j.ijpp.2020.07.003. Epub 2020 Aug 30.	Miszkiewicz JJ	Int J Paleopathol	2020	2020-09-03			10.1016/j.ijpp.2020.07.003
25804314	Investigating histomorphometric relationships at the human femoral midshaft in a biomechanical context	Miszkiewicz JJ.	J Bone Miner Metab. 2016 Mar;34(2):179-92. doi: 10.1007/s00774-015-0652-8. Epub 2015 Mar 26.	Miszkiewicz JJ	J Bone Miner Metab	2016	2015-03-26			10.1007/s00774-015-0652-8
19434755	Bone microstructure in juvenile chimpanzees	Mulhern DM, Ubelaker DH.	Am J Phys Anthropol. 2009 Oct;140(2):368-75. doi: 10.1002/ajpa.20959.	Mulhern DM	Am J Phys Anthropol	2009	2009-05-13			10.1002/ajpa.20959
9331458	Patterns of femoral bone remodeling dynamics in a Medieval Nubian population	Mulhern DM, Van Gerven DP.	Am J Phys Anthropol. 1997 Sep;104(1):133-46. doi: 10.1002/(SICI)1096-8644(199709)104:1<133::AID-AJPA9>3.0.CO;2-S.	Mulhern DM	Am J Phys Anthropol	1997	1997-10-23			10.1002/(SICI)1096-8644(199709)104:1<133::AID-AJPA9>3.0.CO;2-S
23827571	Protein growth factors loaded highly porous chitosan scaffold: a comparison of bone healing properties	Nandi SK, Kundu B, Basu D.	Mater Sci Eng C Mater Biol Appl. 2013 Apr 1;33(3):1267-75. doi: 10.1016/j.msec.2012.12.025. Epub 2012 Dec 13.	Nandi SK	Mater Sci Eng C Mater Biol Appl	2013	2013-07-06			10.1016/j.msec.2012.12.025
19165733	In vivo response of novel calcium phosphate-mullite composites: results up to 12 weeks of implantation	Nath S, Basu B, Mohanty M, Mohanan PV.	J Biomed Mater Res B Appl Biomater. 2009 Aug;90(2):547-57. doi: 10.1002/jbm.b.31316.	Nath S	J Biomed Mater Res B Appl Biomater	2009	2009-01-24			10.1002/jbm.b.31316
26165491	Differences in compact bone tissue microscopic structure between adult humans (Homo sapiens) and Assam macaques (Macaca assamensis)	Nganvongpanit K, Phatsara M, Settakorn J, Mahakkanukrauh P.	Forensic Sci Int. 2015 Sep;254:243.e1-5. doi: 10.1016/j.forsciint.2015.06.018. Epub 2015 Jun 29.	Nganvongpanit K	Forensic Sci Int	2015	2015-07-14			10.1016/j.forsciint.2015.06.018
27084365	Differences in osteon structure histomorphometry between puppyhood and adult stages in the Golden Retriever	Nganvongpanit K, Pradit W, Pitakarnnop T, Phatsara M, Chomdej S.	Anat Sci Int. 2017 Sep;92(4):483-492. doi: 10.1007/s12565-016-0345-y. Epub 2016 Apr 15.	Nganvongpanit K	Anat Sci Int	2017	2016-04-17			10.1007/s12565-016-0345-y
27491825	Anatomy, histology and elemental profile of long bones and ribs of the Asian elephant (Elephas maximus)	Nganvongpanit K, Siengdee P, Buddhachat K, Brown JL, Klinhom S, Pitakarnnop T, Angkawanish T, Thitaram C.	Anat Sci Int. 2017 Sep;92(4):554-568. doi: 10.1007/s12565-016-0361-y. Epub 2016 Aug 4.	Nganvongpanit K	Anat Sci Int	2017	2016-08-06			10.1007/s12565-016-0361-y
12628427	Micromechanics/structure relationships in the human mandible	Nomura T, Gold E, Powers MP, Shingaki S, Katz JL.	Dent Mater. 2003 May;19(3):167-73. doi: 10.1016/s0109-5641(02)00026-x.	Nomura T	Dent Mater	2003	2003-03-12			10.1016/s0109-5641(02)00026-x
24189643	Age at death estimation from bone histology in Malaysian males	Nor FM, Pastor RF, Schutkowski H.	Med Sci Law. 2014 Oct;54(4):203-8. doi: 10.1177/0025802413506573. Epub 2013 Nov 4.	Nor FM	Med Sci Law	2014	2013-11-06			10.1177/0025802413506573
4304956	Calcified tissues	Nordin BE, Pautard FG.	Science. 1969 Apr 25;164(3878):466-9. doi: 10.1126/science.164.3878.466.	Nordin BE	Science	1969	1969-04-25			10.1126/science.164.3878.466
11341334	Infrared microscopic imaging of bone: spatial distribution of CO3(2-)	Ou-Yang H, Paschalis EP, Mayo WE, Boskey AL, Mendelsohn R.	J Bone Miner Res. 2001 May;16(5):893-900. doi: 10.1359/jbmr.2001.16.5.893.	Ou-Yang H	J Bone Miner Res	2001	2001-05-09			10.1359/jbmr.2001.16.5.893
21092970	Influences of spherical tip radius, contact depth, and contact area on nanoindentation properties of bone	Paietta RC, Campbell SE, Ferguson VL.	J Biomech. 2011 Jan 11;44(2):285-90. doi: 10.1016/j.jbiomech.2010.10.008. Epub 2010 Nov 18.	Paietta RC	J Biomech	2011	2010-11-25			10.1016/j.jbiomech.2010.10.008
16696694	Dietary health does affect histological age assessment: an evaluation of the Stout and Paine (1992) age estimation equation using secondary osteons from the rib	Paine RR, Brenton BP.	J Forensic Sci. 2006 May;51(3):489-92. doi: 10.1111/j.1556-4029.2006.00118.x.	Paine RR	J Forensic Sci	2006	2006-05-16			10.1111/j.1556-4029.2006.00118.x
20070468	New formulas to estimate age at death in Maya populations using histomorphological changes in the fourth human rib*	Pavón MV, Cucina A, Tiesler V.	J Forensic Sci. 2010 Mar 1;55(2):473-7. doi: 10.1111/j.1556-4029.2009.01265.x. Epub 2010 Jan 11.	Pavón MV	J Forensic Sci	2010	2010-01-15			10.1111/j.1556-4029.2009.01265.x
23929220	The long bone deformity of osteogenesis imperfecta III: analysis of structural changes carried out with scanning electron microscopic morphometry	Pazzaglia UE, Congiu T, Brunelli PC, Magnano L, Benetti A.	Calcif Tissue Int. 2013 Nov;93(5):453-61. doi: 10.1007/s00223-013-9771-1. Epub 2013 Aug 9.	Pazzaglia UE	Calcif Tissue Int	2013	2013-08-10			10.1007/s00223-013-9771-1
22324883	A model of osteoblast-osteocyte kinetics in the development of secondary osteons in rabbits	Pazzaglia UE, Congiu T, Franzetti E, Marchese M, Spagnuolo F, Di Mascio L, Zarattini G.	J Anat. 2012 Apr;220(4):372-83. doi: 10.1111/j.1469-7580.2012.01477.x. Epub 2012 Feb 13.	Pazzaglia UE	J Anat	2012	2012-02-14	PMC3375773		10.1111/j.1469-7580.2012.01477.x
22807326	Morphometry and patterns of lamellar bone in human Haversian systems	Pazzaglia UE, Congiu T, Marchese M, Spagnuolo F, Quacci D.	Anat Rec (Hoboken). 2012 Sep;295(9):1421-9. doi: 10.1002/ar.22535. Epub 2012 Jul 16.	Pazzaglia UE	Anat Rec (Hoboken)	2012	2012-07-19			10.1002/ar.22535
23834434	Morphometric analysis of osteonal architecture in bones from healthy young human male subjects using scanning electron microscopy	Pazzaglia UE, Congiu T, Pienazza A, Zakaria M, Gnecchi M, Dell'orbo C.	J Anat. 2013 Sep;223(3):242-54. doi: 10.1111/joa.12079. Epub 2013 Jul 8.	Pazzaglia UE	J Anat	2013	2013-07-10	PMC3972045		10.1111/joa.12079
25703833	Setup of a bone aging experimental model in the rabbit comparing changes in cortical and trabecular bone: Morphological and morphometric study in the femur	Pazzaglia UE, Sibilia V, Congiu T, Pagani F, Ravanelli M, Zarattini G.	J Morphol. 2015 Jul;276(7):733-47. doi: 10.1002/jmor.20374. Epub 2015 Feb 20.	Pazzaglia UE	J Morphol	2015	2015-02-24			10.1002/jmor.20374
19874276	Morphometric analysis of the canal system of cortical bone: An experimental study in the rabbit femur carried out with standard histology and micro-CT	Pazzaglia UE, Zarattini G, Giacomini D, Rodella L, Menti AM, Feltrin G.	Anat Histol Embryol. 2010 Feb;39(1):17-26. doi: 10.1111/j.1439-0264.2009.00973.x. Epub 2009 Oct 28.	Pazzaglia UE	Anat Histol Embryol	2010	2009-10-31			10.1111/j.1439-0264.2009.00973.x
38238907	Age-dependent change and intraskeletal variability in secondary osteons of elderly Australians	Pedersen LT, Miszkiewicz J, Cheah LC, Willis A, Domett KM.	J Anat. 2024 Jun;244(6):1078-1092. doi: 10.1111/joa.14010. Epub 2024 Jan 18.	Pedersen LT	J Anat	2024	2024-01-19	PMC11095313		10.1111/joa.14010
16685724	Secondary osteon and Haversian canal dimensions as behavioral indicators	Pfeiffer S, Crowder C, Harrington L, Brown M.	Am J Phys Anthropol. 2006 Dec;131(4):460-8. doi: 10.1002/ajpa.20454.	Pfeiffer S	Am J Phys Anthropol	2006	2006-05-11			10.1002/ajpa.20454
9637185	Variability in osteon size in recent human populations	Pfeiffer S.	Am J Phys Anthropol. 1998 Jun;106(2):219-27. doi: 10.1002/(SICI)1096-8644(199806)106:2<219::AID-AJPA8>3.0.CO;2-K.	Pfeiffer S	Am J Phys Anthropol	1998	1998-06-24			10.1002/(SICI)1096-8644(199806)106:2<219::AID-AJPA8>3.0.CO;2-K
30769337	Bioprinted osteon-like scaffolds enhance in vivo neovascularization	Piard C, Baker H, Kamalitdinov T, Fisher J.	Biofabrication. 2019 Mar 28;11(2):025013. doi: 10.1088/1758-5090/ab078a.	Piard C	Biofabrication	2019	2019-02-16	PMC7195919	NIHMS1060511	10.1088/1758-5090/ab078a
24411360	Local microarchitecture affects mechanical properties of deposited extracellular matrix for osteonal regeneration	Pilia M, Guda T, Pollot BE, Aguero V, Appleford MR.	Mater Sci Eng C Mater Biol Appl. 2014 Feb 1;35:122-33. doi: 10.1016/j.msec.2013.10.018. Epub 2013 Oct 31.	Pilia M	Mater Sci Eng C Mater Biol Appl	2014	2014-01-14			10.1016/j.msec.2013.10.018
31087660	Bone histomorphometric measures of physical activity in children from medieval England	Pitfield R, Deter C, Mahoney P.	Am J Phys Anthropol. 2019 Aug;169(4):730-746. doi: 10.1002/ajpa.23853. Epub 2019 May 14.	Pitfield R	Am J Phys Anthropol	2019	2019-05-16			10.1002/ajpa.23853
28417147	Cortical Histomorphometry of the Human Humerus During Ontogeny	Pitfield R, Miszkiewicz JJ, Mahoney P.	Calcif Tissue Int. 2017 Aug;101(2):148-158. doi: 10.1007/s00223-017-0268-1. Epub 2017 Apr 17.	Pitfield R	Calcif Tissue Int	2017	2017-04-19			10.1007/s00223-017-0268-1
30503954	Microscopic markers of an infradian biorhythm in human juvenile ribs	Pitfield R, Miszkiewicz JJ, Mahoney P.	Bone. 2019 Mar;120:403-410. doi: 10.1016/j.bone.2018.11.019. Epub 2018 Nov 29.	Pitfield R	Bone	2019	2018-12-04			10.1016/j.bone.2018.11.019
21424064	Preliminary study of bipolar hip prosthesis - influence of acetabular bone interactions on bone morphology	Pleşea IE, Anuşca D, Bondari S, Pop OT, Poenaru F, Dascălu V, Ghiluşi M.	Rom J Morphol Embryol. 2011;52(1 Suppl):273-82.	Pleşea IE	Rom J Morphol Embryol	2011	2011-03-23
19288885	Bone regeneration using beta-tricalcium phosphate in a calcium sulfate matrix	Podaropoulos L, Veis AA, Papadimitriou S, Alexandridis C, Kalyvas D.	J Oral Implantol. 2009;35(1):28-36. doi: 10.1563/1548-1336-35.1.28.	Podaropoulos L	J Oral Implantol	2009	2009-03-18			10.1563/1548-1336-35.1.28
37519277	Palaeobiological inferences of "rauisuchians" Fasolasuchus tenax (Los Colorados Fm., Argentina) and Prestosuchus chiniquensis (Santa Maria Super sequence, Brazil) from the Middle-Upper Triassic of South America based on microstructural analyses	Ponce DA, Scheyer TM, Cerda IA, Desojo JB.	J Anat. 2023 Dec;243(6):893-909. doi: 10.1111/joa.13937. Epub 2023 Jul 31.	Ponce DA	J Anat	2023	2023-07-31	PMC10641045		10.1111/joa.13937
22353552	Osteocyte recruitment declines as the osteon fills in: interacting effects of osteocytic sclerostin and previous hip fracture on the size of cortical canals in the femoral neck	Power J, Doube M, van Bezooijen RL, Loveridge N, Reeve J.	Bone. 2012 May;50(5):1107-14. doi: 10.1016/j.bone.2012.01.016. Epub 2012 Jan 28.	Power J	Bone	2012	2012-02-23			10.1016/j.bone.2012.01.016
12740946	Histomorphometric assessment of Haversian canal and osteocyte lacunae in different-sized osteons in human rib	Qiu S, Fyhrie DP, Palnitkar S, Rao DS.	Anat Rec A Discov Mol Cell Evol Biol. 2003 Jun;272(2):520-5. doi: 10.1002/ar.a.10058.	Qiu S	Anat Rec A Discov Mol Cell Evol Biol	2003	2003-05-13			10.1002/ar.a.10058
15878702	The morphological association between microcracks and osteocyte lacunae in human cortical bone	Qiu S, Rao DS, Fyhrie DP, Palnitkar S, Parfitt AM.	Bone. 2005 Jul;37(1):10-5. doi: 10.1016/j.bone.2005.01.023.	Qiu S	Bone	2005	2005-05-10			10.1016/j.bone.2005.01.023
19821766	Dependence of bone yield (volume of bone formed per unit of cement surface area) on resorption cavity size during osteonal remodeling in human rib: implications for osteoblast function and the pathogenesis of age-related bone loss	Qiu S, Rao DS, Palnitkar S, Parfitt AM.	J Bone Miner Res. 2010 Feb;25(2):423-30. doi: 10.1359/jbmr.091003.	Qiu S	J Bone Miner Res	2010	2009-10-14	PMC3153391		10.1359/jbmr.091003
31675105	Relation between cross-sectional bone geometry and double zonal osteon frequency and morphology	Raguin E, Drapeau MSM.	Am J Phys Anthropol. 2020 Apr;171(4):598-612. doi: 10.1002/ajpa.23954. Epub 2019 Nov 1.	Raguin E	Am J Phys Anthropol	2020	2019-11-02			10.1002/ajpa.23954
17331174	Porosity of human mandibular condylar bone	Renders GA, Mulder L, van Ruijven LJ, van Eijden TM.	J Anat. 2007 Mar;210(3):239-48. doi: 10.1111/j.1469-7580.2007.00693.x.	Renders GA	J Anat	2007	2007-03-03	PMC2100285		10.1111/j.1469-7580.2007.00693.x
35872461	Biomimetic design of implants for long bone critical-sized defects	Rezapourian M, Kamboj N, Jasiuk I, Hussainova I.	J Mech Behav Biomed Mater. 2022 Oct;134:105370. doi: 10.1016/j.jmbbm.2022.105370. Epub 2022 Jul 14.	Rezapourian M	J Mech Behav Biomed Mater	2022	2022-07-25			10.1016/j.jmbbm.2022.105370
7657679	Viscoelastic properties of bone as a function of water content	Sasaki N, Enyo A.	J Biomech. 1995 Jul;28(7):809-15. doi: 10.1016/0021-9290(94)00130-v.	Sasaki N	J Biomech	1995	1995-07-01			10.1016/0021-9290(94)00130-v
14329339	NUMBER OF OSTEOBLASTS PER UNIT AREA OF OSTEOID SEAM IN CORTICAL HUMAN BONE	SCHEN S, VILLANUEVA AR, FROST HM.	Can J Physiol Pharmacol. 1965 Mar;43:319-25. doi: 10.1139/y65-031.	SCHEN S	Can J Physiol Pharmacol	1965	1965-03-01			10.1139/y65-031
29851089	Effects of selective breeding for high voluntary wheel-running behavior on femoral nutrient canal size and abundance in house mice	Schwartz NL, Patel BA, Garland T Jr, Horner AM.	J Anat. 2018 Aug;233(2):193-203. doi: 10.1111/joa.12830. Epub 2018 May 31.	Schwartz NL	J Anat	2018	2018-06-01	PMC6036937		10.1111/joa.12830
23833200	Age- and menopause-related bone loss compromise cortical and trabecular microstructure	Seeman E.	J Gerontol A Biol Sci Med Sci. 2013 Oct;68(10):1218-25. doi: 10.1093/gerona/glt071. Epub 2013 Jul 5.	Seeman E	J Gerontol A Biol Sci Med Sci	2013	2013-07-09			10.1093/gerona/glt071
39962538	Regional distribution of microvasculature within the canine femoral head: a study of plastinated tissue histology and 3D reconstruction	Shah MAA, Tang W, Ma Y, Zhe W, Yu SB, Sui HJ.	J Orthop Surg Res. 2025 Feb 17;20(1):170. doi: 10.1186/s13018-025-05522-8.	Shah MAA	J Orthop Surg Res	2025	2025-02-18	PMC11834394		10.1186/s13018-025-05522-8
33862261	Increased tissue-level storage modulus and hardness with age in male cortical bone and its association with decreased fracture toughness	Singleton RC, Pharr GM, Nyman JS.	Bone. 2021 Jul;148:115949. doi: 10.1016/j.bone.2021.115949. Epub 2021 Apr 14.	Singleton RC	Bone	2021	2021-04-16	PMC8102428	NIHMS1693581	10.1016/j.bone.2021.115949
23633395	Scaling of Haversian canal surface area to secondary osteon bone volume in ribs and limb bones	Skedros JG, Knight AN, Clark GC, Crowder CM, Dominguez VM, Qiu S, Mulhern DM, Donahue SW, Busse B, Hulsey BI, Zedda M, Sorenson SM.	Am J Phys Anthropol. 2013 Jun;151(2):230-44. doi: 10.1002/ajpa.22270. Epub 2013 Apr 30.	Skedros JG	Am J Phys Anthropol	2013	2013-05-02			10.1002/ajpa.22270
26339821	Estimation of age at death: examination of variation in cortical bone histology within the human clavicle	Sobol J, Ptaszyńska-Sarosiek I, Charuta A, Oklota-Horba M, Żaba C, Niemcunowicz-Janica A.	Folia Morphol (Warsz). 2015;74(3):378-88. doi: 10.5603/FM.2015.0021.	Sobol J	Folia Morphol (Warsz)	2015	2015-09-05			10.5603/FM.2015.0021
34022884	Decompressive effects of draining tube on suppurative and sclerosing osteomyelitis in the jaw	Sodnom-Ish B, Eo MY, Seo MH, Lee JH, Kim SM.	BMC Musculoskelet Disord. 2021 May 22;22(1):469. doi: 10.1186/s12891-021-04340-3.	Sodnom-Ish B	BMC Musculoskelet Disord	2021	2021-05-23	PMC8141126		10.1186/s12891-021-04340-3
38847078	Vitality of autologous retromolar bone grafts for alveolar ridge augmentation after a 3-months healing period: A prospective histomorphometrical analysis	Stricker A, Fretwurst T, Abdullayeva A, Bosshardt D, Aghaloo T, Duttenhöfer F, Cordaro L, Nelson K, Gross C.	Clin Oral Implants Res. 2024 Sep;35(9):1151-1162. doi: 10.1111/clr.14306. Epub 2024 Jun 7.	Stricker A	Clin Oral Implants Res	2024	2024-06-07			10.1111/clr.14306
8175821	Long-term changes in the haversian systems following high-dose irradiation. An ultrastructural and quantitative histomorphological study	Takahashi S, Sugimoto M, Kotoura Y, Sasai K, Oka M, Yamamuro T.	J Bone Joint Surg Am. 1994 May;76(5):722-38. doi: 10.2106/00004623-199405000-00014.	Takahashi S	J Bone Joint Surg Am	1994	1994-05-01			10.2106/00004623-199405000-00014
30715934	A Histological Study of Vasoconstriction by Local Anesthetics in Mandible	Tanaka K, Kudo K, Ambe K, Kawaai H, Yamazaki S.	Anesth Prog. 2018 Winter;65(4):244-248. doi: 10.2344/anpr-65-03-15.	Tanaka K	Anesth Prog	2018	2019-02-05	PMC6318727		10.2344/anpr-65-03-15
10188129	The self adapting washer for lag screw fixation of mandibular fractures: finite element analysis and preclinical evaluation	Terheyden H, Mühlendyck C, Feldmann H, Ludwig K, Härle F.	J Craniomaxillofac Surg. 1999 Feb;27(1):58-67. doi: 10.1016/s1010-5182(99)80011-0.	Terheyden H	J Craniomaxillofac Surg	1999	1999-04-03			10.1016/s1010-5182(99)80011-0
6642346	Estimation of age at death by tibial osteon remodeling in an autopsy series	Thompson DD, Galvin CA.	Forensic Sci Int. 1983 Aug-Sep;22(2-3):203-11. doi: 10.1016/0379-0738(83)90015-4.	Thompson DD	Forensic Sci Int	1983	1983-08-01			10.1016/0379-0738(83)90015-4
7258331	Bone mineral-osteon analysis of Yupik-Inupiaq skeletons	Thompson DD, Gunness-Hey M.	Am J Phys Anthropol. 1981 May;55(1):1-7. doi: 10.1002/ajpa.1330550102.	Thompson DD	Am J Phys Anthropol	1981	1981-05-01			10.1002/ajpa.1330550102
39613238	Morphology and spatial distribution of cortical bone canals: Evaluation of shape parameters, lacunarity, and fractal dimension in the human irradiated mandible	Tomazelli KB, Bianco BC, de Castro BR, Ramos I, Zimmer VR, Soares PBF, Grando LJ, Rabelo GD.	Bone. 2025 Mar;192:117349. doi: 10.1016/j.bone.2024.117349. Epub 2024 Nov 28.	Tomazelli KB	Bone	2025	2024-11-29			10.1016/j.bone.2024.117349
25646589	Cortical bone histomorphometry in male femoral neck: the investigation of age-association and regional differences	Tong X, Burton IS, Isaksson H, Jurvelin JS, Kröger H.	Calcif Tissue Int. 2015 Apr;96(4):295-306. doi: 10.1007/s00223-015-9957-9. Epub 2015 Feb 4.	Tong X	Calcif Tissue Int	2015	2015-02-04			10.1007/s00223-015-9957-9
23393006	Effects of fatigue on microstructure and mechanical properties of bone organic matrix under compression	Trębacz H, Zdunek A, Cybulska J, Pieczywek P.	Australas Phys Eng Sci Med. 2013 Mar;36(1):43-54. doi: 10.1007/s13246-013-0185-1. Epub 2013 Feb 8.	Trębacz H	Australas Phys Eng Sci Med	2013	2013-02-09	PMC3631114		10.1007/s13246-013-0185-1
8515367	A light microscopy, scanning electron microscopy, and laser scanning microscopy analysis of retrieved blade implants after 7 to 20 years of clinical function. A report of 3 cases	Trisi P, Quaranta M, Emanuelli M, Piattelli A.	J Periodontol. 1993 May;64(5):374-8. doi: 10.1902/jop.1993.64.5.374.	Trisi P	J Periodontol	1993	1993-05-01			10.1902/jop.1993.64.5.374
36610280	Quasi-static and dynamic Brazilian testing and failure analysis of a deer antler in the transverse to the osteon growth direction	Tuncer C, Güden M, Orhan M, Sarıkaya MK, Taşdemirci A.	J Mech Behav Biomed Mater. 2023 Feb;138:105648. doi: 10.1016/j.jmbbm.2023.105648. Epub 2023 Jan 4.	Tuncer C	J Mech Behav Biomed Mater	2023	2023-01-07			10.1016/j.jmbbm.2023.105648
16705718	Interactions between microstructural and geometrical adaptation in human cortical bone	Ural A, Vashishth D.	J Orthop Res. 2006 Jul;24(7):1489-98. doi: 10.1002/jor.20159.	Ural A	J Orthop Res	2006	2006-05-18			10.1002/jor.20159
27721629	Fungal osteomyelitis of maxillofacial bones: Rare presentation	Urs AB, Singh H, Mohanty S, Sharma P.	J Oral Maxillofac Pathol. 2016 Sep-Dec;20(3):546. doi: 10.4103/0973-029X.190966.	Urs AB	J Oral Maxillofac Pathol	2016	2016-10-11	PMC5051312		10.4103/0973-029X.190966
16086108	A histomorphometric study of cortical bone of the iliac crest in patients treated with glucocorticoids	Vedi S, Elkin SL, Compston JE.	Calcif Tissue Int. 2005 Aug;77(2):79-83. doi: 10.1007/s00223-004-0205-y. Epub 2005 Jul 28.	Vedi S	Calcif Tissue Int	2005	2005-08-09			10.1007/s00223-004-0205-y
21355867	Age-related changes in iliac crest cortical width and porosity: a histomorphometric study	Vedi S, Kaptoge S, Compston JE.	J Anat. 2011 May;218(5):510-6. doi: 10.1111/j.1469-7580.2011.01356.x. Epub 2011 Feb 28.	Vedi S	J Anat	2011	2011-03-02	PMC3089747		10.1111/j.1469-7580.2011.01356.x
10574578	Differences in static cortical bone remodeling parameters in human mandible and iliac crest	Verna C, Melsen B, Melsen F.	Bone. 1999 Nov;25(5):577-83. doi: 10.1016/s8756-3282(99)00206-9.	Verna C	Bone	1999	1999-11-26			10.1016/s8756-3282(99)00206-9
20232360	Technical note: A stereological analysis of the cross-sectional variability of the femoral osteon population	Villa C, Lynnerup N.	Am J Phys Anthropol. 2010 Jul;142(3):491-6. doi: 10.1002/ajpa.21269.	Villa C	Am J Phys Anthropol	2010	2010-03-17			10.1002/ajpa.21269
12037622	Prediction of cortical bone porosity in vitro by microcomputed tomography	Wachter NJ, Augat P, Krischak GD, Mentzel M, Kinzl L, Claes L.	Calcif Tissue Int. 2001 Jan;68(1):38-42. doi: 10.1007/s002230001182. Epub 2001 Feb 23.	Wachter NJ	Calcif Tissue Int	2001	2002-05-31			10.1007/s002230001182
12110418	Correlation of bone mineral density with strength and microstructural parameters of cortical bone in vitro	Wachter NJ, Krischak GD, Mentzel M, Sarkar MR, Ebinger T, Kinzl L, Claes L, Augat P.	Bone. 2002 Jul;31(1):90-5. doi: 10.1016/s8756-3282(02)00779-2.	Wachter NJ	Bone	2002	2002-07-12			10.1016/s8756-3282(02)00779-2
36696927	Human femur morphology and histology variation with ancestry and behaviour in an ancient sample from Vietnam	Walker MM, Oxenham MF, Vlok M, Matsumura H, Thi Mai Huong N, Trinh HH, Minh TT, Miszkiewicz JJ.	Ann Anat. 2023 Apr;247:152054. doi: 10.1016/j.aanat.2023.152054. Epub 2023 Jan 22.	Walker MM	Ann Anat	2023	2023-01-25			10.1016/j.aanat.2023.152054
11313736	Continuous radiographic visualization of the mandibular nutrient canals	Wang PD, Serman NJ, Kaufman E.	Dentomaxillofac Radiol. 2001 Mar;30(2):131-2. doi: 10.1038/sj/dmfr/4600582.	Wang PD	Dentomaxillofac Radiol	2001	2001-04-21			10.1038/sj/dmfr/4600582
14758927	Age-related changes of noncalcified collagen in human cortical bone	Wang X, Li X, Shen X, Agrawal CM.	Ann Biomed Eng. 2003 Dec;31(11):1365-71. doi: 10.1114/1.1623488.	Wang X	Ann Biomed Eng	2003	2004-02-05			10.1114/1.1623488
30523537	Three-dimensional bone formation including vascular networks derived from dental pulp stem cells in vitro	Watanabe M, Ohyama A, Ishikawa H, Tanaka A.	Hum Cell. 2019 Apr;32(2):114-124. doi: 10.1007/s13577-018-00228-y. Epub 2018 Dec 6.	Watanabe M	Hum Cell	2019	2018-12-08			10.1007/s13577-018-00228-y
10036760	Estimation of age from the femur of Japanese cadavers	Watanabe Y, Konishi M, Shimada M, Ohara H, Iwamoto S.	Forensic Sci Int. 1998 Nov 30;98(1-2):55-65. doi: 10.1016/s0379-0738(98)00136-4.	Watanabe Y	Forensic Sci Int	1998	1999-02-26			10.1016/s0379-0738(98)00136-4
36066767	Microcracking pattern in fractured bones: new approach for distinguishing between peri- and postmortem fractures	Winter-Buchwalder M, Schwab N, Galtés I, Ortega-Sánchez M, Scheirs S, Jordana X.	Int J Legal Med. 2024 Jan;138(1):35-42. doi: 10.1007/s00414-022-02875-1. Epub 2022 Sep 6.	Winter-Buchwalder M	Int J Legal Med	2024	2022-09-06	PMC10772004		10.1007/s00414-022-02875-1
20229501	Technical note: PCR analysis of minimum target amount of ancient DNA	Woide D, Zink A, Thalhammer S.	Am J Phys Anthropol. 2010 Jun;142(2):321-7. doi: 10.1002/ajpa.21268.	Woide D	Am J Phys Anthropol	2010	2010-03-16			10.1002/ajpa.21268
38374163	The effect of caponization on tibia bone histomorphometric properties of crossbred roosters	Wojciechowska-Puchałka J, Calik J, Krawczyk J, Obrzut J, Tomaszewska E, Muszyński S, Wojtysiak D.	Sci Rep. 2024 Feb 19;14(1):4062. doi: 10.1038/s41598-024-54791-6.	Wojciechowska-Puchałka J	Sci Rep	2024	2024-02-19	PMC10876549		10.1038/s41598-024-54791-6
23728917	Black bears with longer disuse (hibernation) periods have lower femoral osteon population density and greater mineralization and intracortical porosity	Wojda SJ, Weyland DR, Gray SK, McGee-Lawrence ME, Drummer TD, Donahue SW.	Anat Rec (Hoboken). 2013 Aug;296(8):1148-53. doi: 10.1002/ar.22720. Epub 2013 Jun 1.	Wojda SJ	Anat Rec (Hoboken)	2013	2013-06-04			10.1002/ar.22720
27180828	An Anatomical Study of the Nutrient Foramina of the Human Humeral Diaphysis	Xue Z, Ding H, Hu C, Xu H, An Z.	Med Sci Monit. 2016 May 16;22:1637-45. doi: 10.12659/msm.898361.	Xue Z	Med Sci Monit	2016	2016-05-17	PMC4917311		10.12659/msm.898361
23084783	Influence of osteon area fraction and degree of orientation of HAp crystals on mechanical properties in bovine femur	Yamada S, Tadano S, Fujisaki K, Kodaki Y.	J Biomech. 2013 Jan 4;46(1):31-5. doi: 10.1016/j.jbiomech.2012.09.020. Epub 2012 Oct 22.	Yamada S	J Biomech	2013	2012-10-23			10.1016/j.jbiomech.2012.09.020
9356740	The influence of bone morphology on fracture toughness of the human femur and tibia	Yeni YN, Brown CU, Wang Z, Norman TL.	Bone. 1997 Nov;21(5):453-9. doi: 10.1016/s8756-3282(97)00173-7.	Yeni YN	Bone	1997	1997-11-14			10.1016/s8756-3282(97)00173-7
8175091	Histological estimation of age at death using microradiographs of humeral compact bone	Yoshino M, Imaizumi K, Miyasaka S, Seta S.	Forensic Sci Int. 1994 Feb;64(2-3):191-8. doi: 10.1016/0379-0738(94)90231-3.	Yoshino M	Forensic Sci Int	1994	1994-02-01			10.1016/0379-0738(94)90231-3
36947179	Topographical study of scapular foramina and scapular nutrient foramina in dried skeletons	Yurasakpong L, Suwannakhan A, Kirisattayakul W, Samrid R, Iamsaard S, Limwachiranon J, Khanthiyong B, Tubbs RS, Iwanaga J, Chaiyamoon A.	Surg Radiol Anat. 2023 May;45(5):563-570. doi: 10.1007/s00276-023-03132-9. Epub 2023 Mar 22.	Yurasakpong L	Surg Radiol Anat	2023	2023-03-22			10.1007/s00276-023-03132-9
21927873	Architecture and microstructure of cortical bone in reconstructed canine mandibles after bone transport distraction osteogenesis	Zapata U, Halvachs EK, Dechow PC, Elsalanty ME, Opperman LA.	Calcif Tissue Int. 2011 Nov;89(5):379-88. doi: 10.1007/s00223-011-9529-6. Epub 2011 Sep 17.	Zapata U	Calcif Tissue Int	2011	2011-09-20	PMC3207503	NIHMS328512	10.1007/s00223-011-9529-6
25142967	Morphology, Morphometry and Spatial Distribution of Secondary Osteons in Equine Femur	Zedda M, Lepore G, Biggio GP, Gadau S, Mura E, Farina V.	Anat Histol Embryol. 2015 Oct;44(5):328-32. doi: 10.1111/ahe.12141. Epub 2014 Aug 21.	Zedda M	Anat Histol Embryol	2015	2014-08-22			10.1111/ahe.12141
30922161	Mechanical and thermal damage in cortical bone drilling in vivo	Zhang Y, Xu L, Wang C, Chen Z, Han S, Chen B, Chen J.	Proc Inst Mech Eng H. 2019 Jun;233(6):621-635. doi: 10.1177/0954411919840194. Epub 2019 Mar 29.	Zhang Y	Proc Inst Mech Eng H	2019	2019-03-30			10.1177/0954411919840194
34193218	Insufficient blood supply of fovea capitis femoris, a risk factor of femoral head osteonecrosis	Zhao K, Zhang F, Quan K, Zhu B, Li G, Mei J.	J Orthop Surg Res. 2021 Jun 30;16(1):414. doi: 10.1186/s13018-021-02564-6.	Zhao K	J Orthop Surg Res	2021	2021-07-01	PMC8243432		10.1186/s13018-021-02564-6

## Sheet: Osteon circularity
PMID	Title	Authors	Citation	First Author	Journal/Book	Publication Year	Create Date	PMCID	NIHMS ID	DOI
33099207	Osteon circularity and longitudinal morphology: Quantitative and qualitative three-dimensional perspectives on human Haversian systems	Maggiano IS, Maggiano CM, Cooper DM.	Micron. 2021 Jan;140:102955. doi: 10.1016/j.micron.2020.102955. Epub 2020 Oct 10.	Maggiano IS	Micron	2021	2020-10-25			10.1016/j.micron.2020.102955
28121024	Utility of osteon circularity for determining species and interpreting load history in primates and nonprimates	Keenan KE, Mears CS, Skedros JG.	Am J Phys Anthropol. 2017 Apr;162(4):657-681. doi: 10.1002/ajpa.23154. Epub 2017 Jan 25.	Keenan KE	Am J Phys Anthropol	2017	2017-01-26			10.1002/ajpa.23154
22700390	The utility of osteon shape and circularity for differentiating human and non-human Haversian bone	Dominguez VM, Crowder CM.	Am J Phys Anthropol. 2012 Sep;149(1):84-91. doi: 10.1002/ajpa.22097. Epub 2012 Jun 14.	Dominguez VM	Am J Phys Anthropol	2012	2012-06-16			10.1002/ajpa.22097
27021159	Variation in osteon histomorphometrics and their impact on age-at-death estimation in older individuals	Goliath JR, Stewart MC, Stout SD.	Forensic Sci Int. 2016 May;262:282.e1-6. doi: 10.1016/j.forsciint.2016.02.053. Epub 2016 Mar 5.	Goliath JR	Forensic Sci Int	2016	2016-03-30			10.1016/j.forsciint.2016.02.053
22103892	Differentiating fragmented human and nonhuman long bone using osteon circularity	Crescimanno A, Stout SD.	J Forensic Sci. 2012 Mar;57(2):287-94. doi: 10.1111/j.1556-4029.2011.01973.x. Epub 2011 Nov 21.	Crescimanno A	J Forensic Sci	2012	2011-11-23			10.1111/j.1556-4029.2011.01973.x
19303955	The relation of femoral osteon geometry to age, sex, height and weight	Britz HM, Thomas CD, Clement JG, Cooper DM.	Bone. 2009 Jul;45(1):77-83. doi: 10.1016/j.bone.2009.03.654. Epub 2009 Mar 19.	Britz HM	Bone	2009	2009-03-24			10.1016/j.bone.2009.03.654
26249538	Does 3D orientation account for variation in osteon morphology assessed by 2D histology?	Hennig C, Thomas CD, Clement JG, Cooper DM.	J Anat. 2015 Oct;227(4):497-505. doi: 10.1111/joa.12357. Epub 2015 Aug 7.	Hennig C	J Anat	2015	2015-08-08	PMC4580107		10.1111/joa.12357
36358316	Estimation of Age-at-Death Using Cortical Bone Histomorphometry of the Rib and Femur: A Validation Study on a British Population	Karydi C, García-Donas JG, Tsiminikaki K, Bonicelli A, Moraitis K, Kranioti EF.	Biology (Basel). 2022 Nov 4;11(11):1615. doi: 10.3390/biology11111615.	Karydi C	Biology (Basel)	2022	2022-11-11	PMC9687931		10.3390/biology11111615
35394177	Age estimation for two Mediterranean populations: rib histomorphometry applied to forensic identification and bone remodelling research	García-Donas JG, Paine RR, Bonicelli A, Kranioti EF.	Int J Legal Med. 2022 Sep;136(5):1469-1481. doi: 10.1007/s00414-022-02812-2. Epub 2022 Apr 8.	García-Donas JG	Int J Legal Med	2022	2022-04-08	PMC9375747		10.1007/s00414-022-02812-2
31087660	Bone histomorphometric measures of physical activity in children from medieval England	Pitfield R, Deter C, Mahoney P.	Am J Phys Anthropol. 2019 Aug;169(4):730-746. doi: 10.1002/ajpa.23853. Epub 2019 May 14.	Pitfield R	Am J Phys Anthropol	2019	2019-05-16			10.1002/ajpa.23853
31535279	Mapping Cheshire Cats' Leg: A histological approach of cortical bone tissue through modern GIS technology	Mallouchou M, Katikas L, Stathopoulou E, Papaioannou N, Varagka N, Nakos B.	Anat Sci Int. 2020 Jan;95(1):104-125. doi: 10.1007/s12565-019-00503-4. Epub 2019 Sep 18.	Mallouchou M	Anat Sci Int	2020	2019-09-20			10.1007/s12565-019-00503-4
30680528	Histomorphometric analysis of osteocyte lacunae in human and pig: exploring its potential for species discrimination	Cummaudo M, Cappella A, Giacomini F, Raffone C, Màrquez-Grant N, Cattaneo C.	Int J Legal Med. 2019 May;133(3):711-718. doi: 10.1007/s00414-018-01989-9. Epub 2019 Jan 24.	Cummaudo M	Int J Legal Med	2019	2019-01-26			10.1007/s00414-018-01989-9
39613238	Morphology and spatial distribution of cortical bone canals: Evaluation of shape parameters, lacunarity, and fractal dimension in the human irradiated mandible	Tomazelli KB, Bianco BC, de Castro BR, Ramos I, Zimmer VR, Soares PBF, Grando LJ, Rabelo GD.	Bone. 2025 Mar;192:117349. doi: 10.1016/j.bone.2024.117349. Epub 2024 Nov 28.	Tomazelli KB	Bone	2025	2024-11-29			10.1016/j.bone.2024.117349
32877865	Asymmetric midshaft femur remodeling in an adult male with left sided hip joint ankylosis, Metal Period Nagsabaran, Philippines	Miszkiewicz JJ, Rider C, Kealy S, Vrahnas C, Sims NA, Vongsvivut J, Tobin MJ, Bolunia MJLA, De Leon AS, Peñalosa AL, Pagulayan PS, Soriano AV, Page R, Oxenham MF.	Int J Paleopathol. 2020 Dec;31:14-22. doi: 10.1016/j.ijpp.2020.07.003. Epub 2020 Aug 30.	Miszkiewicz JJ	Int J Paleopathol	2020	2020-09-03			10.1016/j.ijpp.2020.07.003

## Sheet: Osteocyte lacunar density
PMID	Title	Authors	Citation	First Author	Journal/Book	Publication Year	Create Date	PMCID	NIHMS ID	DOI
12052454	Osteocyte density in aging subjects is enhanced in bone adjacent to remodeling haversian systems	Power J, Loveridge N, Rushton N, Parker M, Reeve J.	Bone. 2002 Jun;30(6):859-65. doi: 10.1016/s8756-3282(02)00731-7.	Power J	Bone	2002	2002-06-08			10.1016/s8756-3282(02)00731-7
22634177	Alterations in the osteocyte lacunar-canalicular microenvironment due to estrogen deficiency	Sharma D, Ciani C, Marin PA, Levy JD, Doty SB, Fritton SP.	Bone. 2012 Sep;51(3):488-97. doi: 10.1016/j.bone.2012.05.014. Epub 2012 May 23.	Sharma D	Bone	2012	2012-05-29	PMC3412941	NIHMS384111	10.1016/j.bone.2012.05.014
21450444	Quantification of compact bone microporosities in the basal and alveolar portions of the human mandible using osteocyte lacunar density and area fraction of vascular canals	Tonar Z, Khadang I, Fiala P, Nedorost L, Kochová P.	Ann Anat. 2011 May;193(3):211-9. doi: 10.1016/j.aanat.2011.02.001. Epub 2011 Mar 5.	Tonar Z	Ann Anat	2011	2011-04-01			10.1016/j.aanat.2011.02.001
17157571	Quantitative regional associations between remodeling, modeling, and osteocyte apoptosis and density in rabbit tibial midshafts	Hedgecock NL, Hadi T, Chen AA, Curtiss SB, Martin RB, Hazelwood SJ.	Bone. 2007 Mar;40(3):627-37. doi: 10.1016/j.bone.2006.10.006. Epub 2006 Dec 8.	Hedgecock NL	Bone	2007	2006-12-13			10.1016/j.bone.2006.10.006
21901426	Microarchitectural changes in the aging skeleton	Gabet Y, Bab I.	Curr Osteoporos Rep. 2011 Dec;9(4):177-83. doi: 10.1007/s11914-011-0072-1.	Gabet Y	Curr Osteoporos Rep	2011	2011-09-09			10.1007/s11914-011-0072-1
25040055	Accessing osteocyte lacunar geometrical properties in human jaw bone on the submicron length scale using synchrotron radiation μCT	Hesse B, Männicke N, Pacureanu A, Varga P, Langer M, Maurer P, Peyrin F, Raum K.	J Microsc. 2014 Sep;255(3):158-68. doi: 10.1111/jmi.12147. Epub 2014 Jul 8.	Hesse B	J Microsc	2014	2014-07-22			10.1111/jmi.12147
38374163	The effect of caponization on tibia bone histomorphometric properties of crossbred roosters	Wojciechowska-Puchałka J, Calik J, Krawczyk J, Obrzut J, Tomaszewska E, Muszyński S, Wojtysiak D.	Sci Rep. 2024 Feb 19;14(1):4062. doi: 10.1038/s41598-024-54791-6.	Wojciechowska-Puchałka J	Sci Rep	2024	2024-02-19	PMC10876549		10.1038/s41598-024-54791-6
20691298	Bimodal distribution of osteocyte lacunar size in the human femoral cortex as revealed by micro-CT	Hannah KM, Thomas CD, Clement JG, De Carlo F, Peele AG.	Bone. 2010 Nov;47(5):866-71. doi: 10.1016/j.bone.2010.07.025. Epub 2010 Aug 3.	Hannah KM	Bone	2010	2010-08-10			10.1016/j.bone.2010.07.025
39904399	Mineralised bone properties in a child with recessive osteogenesis imperfecta type XIV and in a conditional Tmem38b knockout murine model (Runx2-Cre; Tmem38b(fl/fl))	Jones CE, Blouin S, Raimann A, Mindler G, Contento BM, Besio R, Kranzl A, Kraler B, Hartmann MA, Forlino A, Fratzl-Zelman N.	Bone. 2025 Apr;193:117421. doi: 10.1016/j.bone.2025.117421. Epub 2025 Feb 2.	Jones CE	Bone	2025	2025-02-04			10.1016/j.bone.2025.117421
40476716	Site-specific alterations of bone matrix mineralization, micro-hardness, and density of mineralized osteocyte lacunae in men with alcohol-associated liver disease: implications for vertebral fracture predilection	Jadzic J, Plumeyer C, Djukic D, Zivkovic V, Nikolic S, Vlug A, Tomanovic N, Djuric M, Milovanovic P, Busse B, Djonic D.	J Bone Miner Res. 2025 Jul 28;40(8):987-998. doi: 10.1093/jbmr/zjaf065.	Jadzic J	J Bone Miner Res	2025	2025-06-06			10.1093/jbmr/zjaf065
30898694	The contribution of the pericanalicular matrix to mineral content in human osteonal bone	Roschger A, Roschger P, Wagermaier W, Chen J, van Tol AF, Repp F, Blouin S, Berzlanovich A, Gruber GM, Klaushofer K, Fratzl P, Weinkamer R.	Bone. 2019 Jun;123:76-85. doi: 10.1016/j.bone.2019.03.018. Epub 2019 Mar 18.	Roschger A	Bone	2019	2019-03-23			10.1016/j.bone.2019.03.018
15878702	The morphological association between microcracks and osteocyte lacunae in human cortical bone	Qiu S, Rao DS, Fyhrie DP, Palnitkar S, Parfitt AM.	Bone. 2005 Jul;37(1):10-5. doi: 10.1016/j.bone.2005.01.023.	Qiu S	Bone	2005	2005-05-10			10.1016/j.bone.2005.01.023
24704262	The resistance of cortical bone tissue to failure under cyclic loading is reduced with alendronate	Bajaj D, Geissler JR, Allen MR, Burr DB, Fritton JC.	Bone. 2014 Jul;64:57-64. doi: 10.1016/j.bone.2014.03.045. Epub 2014 Apr 1.	Bajaj D	Bone	2014	2014-04-08	PMC4041841	NIHMS582381	10.1016/j.bone.2014.03.045
25662494	Multi-level characterization of human femoral cortices and their underlying osteocyte network reveal trends in quality of young, aged, osteoporotic and antiresorptive-treated bone	Milovanovic P, Zimmermann EA, Riedel C, vom Scheidt A, Herzog L, Krause M, Djonic D, Djuric M, Püschel K, Amling M, Ritchie RO, Busse B.	Biomaterials. 2015 Mar;45:46-55. doi: 10.1016/j.biomaterials.2014.12.024. Epub 2015 Jan 13.	Milovanovic P	Biomaterials	2015	2015-02-10			10.1016/j.biomaterials.2014.12.024
30667555	Melorheostotic Bone Lesions Caused by Somatic Mutations in MAP2K1 Have Deteriorated Microarchitecture and Periosteal Reaction	Fratzl-Zelman N, Roschger P, Kang H, Jha S, Roschger A, Blouin S, Deng Z, Cabral WA, Ivovic A, Katz J, Siegel RM, Klaushofer K, Fratzl P, Bhattacharyya T, Marini JC.	J Bone Miner Res. 2019 May;34(5):883-895. doi: 10.1002/jbmr.3656. Epub 2019 Jan 22.	Fratzl-Zelman N	J Bone Miner Res	2019	2019-01-23	PMC8302214	NIHMS1633840	10.1002/jbmr.3656
21331568	Microdamage accumulation changes according to animal mass: an intraspecies investigation	Brianza SZ, D'Amelio P, Pugno N, Zini E, Zatelli A, Pluviano F, Cabiale K, Galloni M, Isaia GC.	Calcif Tissue Int. 2011 May;88(5):409-15. doi: 10.1007/s00223-011-9470-8. Epub 2011 Feb 18.	Brianza SZ	Calcif Tissue Int	2011	2011-02-19			10.1007/s00223-011-9470-8
36207444	Expansion of the osteocytic lacunar-canalicular system involved in pharmacological action of PTH revealed by AI-driven fluorescence morphometry in female rabbits	Takakura A, Sato T, Lee JW, Hirano K, Takao-Kawabata R, Ishizuya T, Iimura T.	Sci Rep. 2022 Oct 7;12(1):16799. doi: 10.1038/s41598-022-20793-5.	Takakura A	Sci Rep	2022	2022-10-07	PMC9546928		10.1038/s41598-022-20793-5
30107234	3D micro structural analysis of human cortical bone in paired femoral diaphysis, femoral neck and radial diaphysis	Gauthier R, Langer M, Follet H, Olivier C, Gouttenoire PJ, Helfen L, Rongiéras F, Mitton D, Peyrin F.	J Struct Biol. 2018 Nov;204(2):182-190. doi: 10.1016/j.jsb.2018.08.006. Epub 2018 Aug 11.	Gauthier R	J Struct Biol	2018	2018-08-15			10.1016/j.jsb.2018.08.006
11792586	Aging and accumulation of microdamage in canine bone	Frank JD, Ryan M, Kalscheur VL, Ruaux-Mason CP, Hozak RR, Muir P.	Bone. 2002 Jan;30(1):201-6. doi: 10.1016/s8756-3282(01)00623-8.	Frank JD	Bone	2002	2002-01-17			10.1016/s8756-3282(01)00623-8
23188743	Changes to the cell, tissue and architecture levels in cranial suture synostosis reveal a problem of timing in bone development	Regelsberger J, Milovanovic P, Schmidt T, Hahn M, Zimmermann EA, Tsokos M, Zustin J, Ritchie RO, Amling M, Busse B.	Eur Cell Mater. 2012 Nov 28;24:441-58. doi: 10.22203/ecm.v024a31.	Regelsberger J	Eur Cell Mater	2012	2012-11-29			10.22203/ecm.v024a31
21884836	The importance of murine cortical bone microstructure for microcrack initiation and propagation	Voide R, Schneider P, Stauber M, van Lenthe GH, Stampanoni M, Müller R.	Bone. 2011 Dec;49(6):1186-93. doi: 10.1016/j.bone.2011.08.011. Epub 2011 Aug 22.	Voide R	Bone	2011	2011-09-03			10.1016/j.bone.2011.08.011
23632826	Micro-morphological properties of osteons reveal changes in cortical bone stability during aging, osteoporosis, and bisphosphonate treatment in women	Bernhard A, Milovanovic P, Zimmermann EA, Hahn M, Djonic D, Krause M, Breer S, Püschel K, Djuric M, Amling M, Busse B.	Osteoporos Int. 2013 Oct;24(10):2671-80. doi: 10.1007/s00198-013-2374-x. Epub 2013 Apr 30.	Bernhard A	Osteoporos Int	2013	2013-05-02			10.1007/s00198-013-2374-x
39708897	Bone quality analysis of the mandible in alcoholic liver cirrhosis: Anatomical, microstructural, and microhardness evaluation	Rodic T, Wölfel EM, Fiedler IAK, Cvetkovic D, Jähn-Rickert K, Sopta J, Nikolic S, Zivkovic V, Busse B, Djuric M, Milovanovic P.	Bone. 2025 Mar;192:117378. doi: 10.1016/j.bone.2024.117378. Epub 2024 Dec 19.	Rodic T	Bone	2025	2024-12-21			10.1016/j.bone.2024.117378
24146291	Dynamic permeability of the lacunar-canalicular system in human cortical bone	Benalla M, Palacio-Mancheno PE, Fritton SP, Cardoso L, Cowin SC.	Biomech Model Mechanobiol. 2014 Aug;13(4):801-12. doi: 10.1007/s10237-013-0535-7. Epub 2013 Oct 22.	Benalla M	Biomech Model Mechanobiol	2014	2013-10-23	PMC3995902	NIHMS533674	10.1007/s10237-013-0535-7
25130720	Canalicular network morphology is the major determinant of the spatial distribution of mass density in human bone tissue: evidence by means of synchrotron radiation phase-contrast nano-CT	Hesse B, Varga P, Langer M, Pacureanu A, Schrof S, Männicke N, Suhonen H, Maurer P, Cloetens P, Peyrin F, Raum K.	J Bone Miner Res. 2015 Feb;30(2):346-56. doi: 10.1002/jbmr.2324.	Hesse B	J Bone Miner Res	2015	2014-08-19			10.1002/jbmr.2324

## Sheet: Osteon wall thickness
PMID	Title	Authors	Citation	First Author	Journal/Book	Publication Year	Create Date	PMCID	NIHMS ID	DOI
21809466	Analysis of the effect of osteon diameter on the potential relationship of osteocyte lacuna density and osteon wall thickness	Skedros JG, Clark GC, Sorenson SM, Taylor KW, Qiu S.	Anat Rec (Hoboken). 2011 Sep;294(9):1472-85. doi: 10.1002/ar.21452. Epub 2011 Aug 1.	Skedros JG	Anat Rec (Hoboken)	2011	2011-08-03	PMC3277654	NIHMS326058	10.1002/ar.21452
38184100	How osteons form: A quantitative hypothesis-testing analysis of cortical pore filling and wall asymmetry	Hegarty-Cremer SGD, Borggaard XG, Andreasen CM, van der Eerden BCJ, Simpson MJ, Andersen TL, Buenzli PR.	Bone. 2024 Mar;180:116998. doi: 10.1016/j.bone.2023.116998. Epub 2024 Jan 4.	Hegarty-Cremer SGD	Bone	2024	2024-01-06			10.1016/j.bone.2023.116998
16169740	Some considerations on biomaterials and bone	Zaffe D.	Micron. 2005;36(7-8):583-92. doi: 10.1016/j.micron.2005.05.008. Epub 2005 Sep 2.	Zaffe D	Micron	2005	2005-09-20			10.1016/j.micron.2005.05.008
781470	The actions of parathyroid hormone on bone: relation to bone remodeling and turnover, calcium homeostasis, and metabolic bone disease. Part I of IV parts: mechanisms of calcium transfer between blood and bone and their cellular basis: morphological and kinetic approaches to bone turnover	Parfitt AM.	Metabolism. 1976 Jul;25(7):809-44. doi: 10.1016/0026-0495(76)90151-7.	Parfitt AM	Metabolism	1976	1976-07-01			10.1016/0026-0495(76)90151-7
38115187	Microstructural changes in the irradiated and osteoradionecrotic bone: a SEM study	Sridhar Reddy P, Villikka K, Kashyap B, Dekker H, Schulten EAJM, Mikkonen JJW, Turunen M, Koistinen AP, Bravenboer N, Kullaa AM.	Ultrastruct Pathol. 2024 Mar 3;48(2):128-136. doi: 10.1080/01913123.2023.2295458. Epub 2024 Feb 7.	Sridhar Reddy P	Ultrastruct Pathol	2024	2023-12-20			10.1080/01913123.2023.2295458
23834434	Morphometric analysis of osteonal architecture in bones from healthy young human male subjects using scanning electron microscopy	Pazzaglia UE, Congiu T, Pienazza A, Zakaria M, Gnecchi M, Dell'orbo C.	J Anat. 2013 Sep;223(3):242-54. doi: 10.1111/joa.12079. Epub 2013 Jul 8.	Pazzaglia UE	J Anat	2013	2013-07-10	PMC3972045		10.1111/joa.12079
38374163	The effect of caponization on tibia bone histomorphometric properties of crossbred roosters	Wojciechowska-Puchałka J, Calik J, Krawczyk J, Obrzut J, Tomaszewska E, Muszyński S, Wojtysiak D.	Sci Rep. 2024 Feb 19;14(1):4062. doi: 10.1038/s41598-024-54791-6.	Wojciechowska-Puchałka J	Sci Rep	2024	2024-02-19	PMC10876549		10.1038/s41598-024-54791-6
34154770	Effect of ageing on microstructure and fracture behavior of cortical bone as determined by experiment and Extended Finite Element Method (XFEM)	Yadav RN, Uniyal P, Sihota P, Kumar S, Dhiman V, Goni VG, Sahni D, Bhadada SK, Kumar N.	Med Eng Phys. 2021 Jul;93:100-112. doi: 10.1016/j.medengphy.2021.05.021. Epub 2021 Jun 1.	Yadav RN	Med Eng Phys	2021	2021-06-22			10.1016/j.medengphy.2021.05.021
2327603	Patterns of skeletal histologic change through time: comparison of an archaic native American population with modern populations	Burr DB, Ruff CB, Thompson DD.	Anat Rec. 1990 Mar;226(3):307-13. doi: 10.1002/ar.1092260306.	Burr DB	Anat Rec	1990	1990-03-01			10.1002/ar.1092260306
17049943	Intracortical remodeling during human bone development--a histomorphometric study	Rauch F, Travers R, Glorieux FH.	Bone. 2007 Feb;40(2):274-80. doi: 10.1016/j.bone.2006.09.012. Epub 2006 Oct 17.	Rauch F	Bone	2007	2006-10-20			10.1016/j.bone.2006.09.012
11182381	Osteocyte lacunar size-lamellar thickness relationships in human secondary osteons	Ardizzoni A.	Bone. 2001 Feb;28(2):215-9. doi: 10.1016/s8756-3282(00)00417-8.	Ardizzoni A	Bone	2001	2001-02-22			10.1016/s8756-3282(00)00417-8
30240959	Understanding age-induced cortical porosity in women: Is a negative BMU balance in quiescent osteons a major contributor?	Andreasen CM, Delaisse JM, van der Eerden BCJ, van Leeuwen JPTM, Ding M, Andersen TL.	Bone. 2018 Dec;117:70-82. doi: 10.1016/j.bone.2018.09.011. Epub 2018 Sep 18.	Andreasen CM	Bone	2018	2018-09-22			10.1016/j.bone.2018.09.011
33884512	Maximum effect of the heterogeneity of tissue mineralization on the effective cortical bone elastic properties	Brémaud L, Cai X, Brenner R, Grimal Q.	Biomech Model Mechanobiol. 2021 Aug;20(4):1509-1518. doi: 10.1007/s10237-021-01459-z. Epub 2021 Apr 21.	Brémaud L	Biomech Model Mechanobiol	2021	2021-04-22			10.1007/s10237-021-01459-z
23979114	Intracortical bone remodeling variation shows strong genetic effects	Havill LM, Allen MR, Harris JA, Levine SM, Coan HB, Mahaney MC, Nicolella DP.	Calcif Tissue Int. 2013 Nov;93(5):472-80. doi: 10.1007/s00223-013-9775-x. Epub 2013 Aug 27.	Havill LM	Calcif Tissue Int	2013	2013-08-28	PMC3824973		10.1007/s00223-013-9775-x
27864963	Chronic Alcohol Abuse Leads to Low Bone Mass with No General Loss of Bone Structure or Bone Mechanical Strength<sup/>	Ulhøi MP, Meldgaard K, Steiniche T, Odgaard A, Vesterby A.	J Forensic Sci. 2017 Jan;62(1):131-136. doi: 10.1111/1556-4029.13256. Epub 2016 Nov 16.	Ulhøi MP	J Forensic Sci	2017	2016-11-20			10.1111/1556-4029.13256
10913926	A novel mechanism for induction of increased cortical porosity in cases of intracapsular hip fracture	Bell KL, Loveridge N, Jordan GR, Power J, Constant CR, Reeve J.	Bone. 2000 Aug;27(2):297-304. doi: 10.1016/s8756-3282(00)00318-5.	Bell KL	Bone	2000	2000-07-29			10.1016/s8756-3282(00)00318-5
17160576	Cortical bone histomorphometry of the iliac crest in normal black and white South African adults	Schnitzler CM, Mesquita JM.	Calcif Tissue Int. 2006 Dec;79(6):373-82. doi: 10.1007/s00223-006-0053-z. Epub 2006 Dec 8.	Schnitzler CM	Calcif Tissue Int	2006	2006-12-13			10.1007/s00223-006-0053-z
39884487	Type 2 diabetes patients exhibit delayed but coupled bone remodelling, maintaining cortical porosity comparable to healthy controls: A histomorphometric analysis of trans-iliac bone biopsies	Andreasen CM, Wölfel EM, Ejersted C, Andersen TL, Frost M.	Bone. 2025 Apr;193:117412. doi: 10.1016/j.bone.2025.117412. Epub 2025 Jan 28.	Andreasen CM	Bone	2025	2025-01-30			10.1016/j.bone.2025.117412
26063172	Osteopathology in the Equine Distal Phalanx Associated With the Development and Progression of Laminitis	Engiles JB, Galantino-Homer HL, Boston R, McDonald D, Dishowitz M, Hankenson KD.	Vet Pathol. 2015 Sep;52(5):928-44. doi: 10.1177/0300985815588604. Epub 2015 Jun 10.	Engiles JB	Vet Pathol	2015	2015-06-12			10.1177/0300985815588604
19360886	Reorganization of the femoral cortex due to age-, sex-, and endoprosthetic-related effects emphasized by osteonal dimensions and remodeling	Busse B, Hahn M, Schinke T, Püschel K, Duda GN, Amling M.	J Biomed Mater Res A. 2010 Mar 15;92(4):1440-51. doi: 10.1002/jbm.a.32432.	Busse B	J Biomed Mater Res A	2010	2009-04-11			10.1002/jbm.a.32432
24765566	Bone microstructure and the evolution of growth patterns in Permo-Triassic therocephalians (Amniota, Therapsida) of South Africa	Huttenlocker AK, Botha-Brink J.	PeerJ. 2014 Apr 8;2:e325. doi: 10.7717/peerj.325. eCollection 2014.	Huttenlocker AK	PeerJ	2014	2014-04-26	PMC3994631		10.7717/peerj.325
2740358	Low bone mass may not be the only cause of skeletal fragility in osteoporosis	Recker RR.	Proc Soc Exp Biol Med. 1989 Jul;191(3):272-4. doi: 10.3181/00379727-191-42919.	Recker RR	Proc Soc Exp Biol Med	1989	1989-07-01			10.3181/00379727-191-42919
9258753	Cortical remodeling following suppression of endogenous estrogen with analogs of gonadotrophin releasing hormone	Bell KL, Loveridge N, Lindsay PC, Lunt M, Garrahan N, Compston JE, Reeve J.	J Bone Miner Res. 1997 Aug;12(8):1231-40. doi: 10.1359/jbmr.1997.12.8.1231.	Bell KL	J Bone Miner Res	1997	1997-08-01			10.1359/jbmr.1997.12.8.1231
9514216	Effect of estrogen suppression on the mineralization density of iliac crest biopsies in young women as assessed by backscattered electron imaging	Boyde A, Compston JE, Reeve J, Bell KL, Noble BS, Jones SJ, Loveridge N.	Bone. 1998 Mar;22(3):241-50. doi: 10.1016/s8756-3282(97)00275-5.	Boyde A	Bone	1998	1998-03-26			10.1016/s8756-3282(97)00275-5
8274313	Age- and sex-related changes in iliac cortical bone mass and remodeling	Brockstedt H, Kassem M, Eriksen EF, Mosekilde L, Melsen F.	Bone. 1993 Jul-Aug;14(4):681-91. doi: 10.1016/8756-3282(93)90092-o.	Brockstedt H	Bone	1993	1993-07-01			10.1016/8756-3282(93)90092-o
22071000	Does nutrition affect bone porosity and mineral tissue distribution in deer antlers? The relationship between histology, mechanical properties and mineral composition	Landete-Castillejos T, Currey JD, Ceacero F, García AJ, Gallego L, Gomez S.	Bone. 2012 Jan;50(1):245-54. doi: 10.1016/j.bone.2011.10.026. Epub 2011 Oct 30.	Landete-Castillejos T	Bone	2012	2011-11-11			10.1016/j.bone.2011.10.026
24269280	Effects of teriparatide on cortical histomorphometric variables in postmenopausal women with or without prior alendronate treatment	Ma YL, Zeng QQ, Chiang AY, Burr D, Li J, Dobnig H, Fahrleitner-Pammer A, Michalská D, Marin F, Pavo I, Stepan JJ.	Bone. 2014 Feb;59:139-47. doi: 10.1016/j.bone.2013.11.011. Epub 2013 Nov 20.	Ma YL	Bone	2014	2013-11-26			10.1016/j.bone.2013.11.011
2920102	Cortical bone cross-sectional osteon size in chronic pulmonary insufficiency and regional ischemic states	Kristensen IB, Melsen F, Mosekilde L.	APMIS. 1989 Feb;97(2):131-5. doi: 10.1111/j.1699-0463.1989.tb00767.x.	Kristensen IB	APMIS	1989	1989-02-01			10.1111/j.1699-0463.1989.tb00767.x
16133683	Modulation of bone turnover by alfacalcidol and/or alendronate does not prevent glucocorticoid-induced osteoporosis in growing minipigs	Akahoshi S, Sakai A, Arita S, Ikeda S, Morishita Y, Tsutsumi H, Ito M, Shiraishi A, Nakamura T.	J Bone Miner Metab. 2005;23(5):341-50. doi: 10.1007/s00774-005-0611-x.	Akahoshi S	J Bone Miner Metab	2005	2005-09-01			10.1007/s00774-005-0611-x
15568135	Osteoclastic cortical erosion as a determinant of subperiosteal osteoblastic bone formation in the femoral neck's response to BMU imbalance. Effects of stance-related loading and hip fracture	Power J, Loveridge N, Lyon A, Rushton N, Parker M, Reeve J.	Osteoporos Int. 2005 Sep;16(9):1049-56. doi: 10.1007/s00198-004-1803-2. Epub 2004 Nov 26.	Power J	Osteoporos Int	2005	2004-11-30			10.1007/s00198-004-1803-2
9626633	Responses of trabecular and cortical bone turnover and bone mass and strength to bisphosphonate YH529 in ovariohysterectomized beagles with calcium restriction	Yoshida Y, Moriya A, Kitamura K, Inazu M, Okimoto N, Okazaki Y, Nakamura T.	J Bone Miner Res. 1998 Jun;13(6):1011-22. doi: 10.1359/jbmr.1998.13.6.1011.	Yoshida Y	J Bone Miner Res	1998	1998-06-17			10.1359/jbmr.1998.13.6.1011
16753016	Teriparatide increases bone formation in modeling and remodeling osteons and enhances IGF-II immunoreactivity in postmenopausal women with osteoporosis	Ma YL, Zeng Q, Donley DW, Ste-Marie LG, Gallagher JC, Dalsky GP, Marcus R, Eriksen EF.	J Bone Miner Res. 2006 Jun;21(6):855-64. doi: 10.1359/jbmr.060314.	Ma YL	J Bone Miner Res	2006	2006-06-07			10.1359/jbmr.060314
10913928	Histomorphometric evidence for increased bone turnover without change in cortical thickness or porosity after 2 years of cyclical hPTH(1-34) therapy in women with severe osteoporosis	Hodsman AB, Kisiel M, Adachi JD, Fraher LJ, Watson PH.	Bone. 2000 Aug;27(2):311-8. doi: 10.1016/s8756-3282(00)00316-1.	Hodsman AB	Bone	2000	2000-07-29			10.1016/s8756-3282(00)00316-1
22469429	The canalicular system and the osteoblast domain in human secondary osteons	Pazzaglia UE, Congiu T, Marchese M, Zarattini G, Dell'Orbo C.	Anat Histol Embryol. 2012 Dec;41(6):410-8. doi: 10.1111/j.1439-0264.2012.01150.x. Epub 2012 Apr 2.	Pazzaglia UE	Anat Histol Embryol	2012	2012-04-04			10.1111/j.1439-0264.2012.01150.x
11132713	Adaptive bone modeling and remodeling in acute otitis media caused by non-typeable or type B Haemophilus influenzae or Moraxella catarrhalis	Cayé-Thomasen P, Tos M.	Acta Otolaryngol. 2000 Oct;120(7):815-20. doi: 10.1080/000164800750061651.	Cayé-Thomasen P	Acta Otolaryngol	2000	2001-01-02			10.1080/000164800750061651

## Sheet: Collagen fibre orientation
PMID	Title	Authors	Citation	First Author	Journal/Book	Publication Year	Create Date	PMCID	NIHMS ID	DOI
3745221	Orientation of collagen fibers at the boundary between two successive osteonic lamellae and its mechanical interpretation	Ascenzi A, Benvenuti A.	J Biomech. 1986;19(6):455-63. doi: 10.1016/0021-9290(86)90022-9.	Ascenzi A	J Biomech	1986	1986-01-01			10.1016/0021-9290(86)90022-9
12576017	Structural differences between "dark" and "bright" isolated human osteonic lamellae	Ascenzi MG, Ascenzi A, Benvenuti A, Burghammer M, Panzavolta S, Bigi A.	J Struct Biol. 2003 Jan;141(1):22-33. doi: 10.1016/s1047-8477(02)00578-6.	Ascenzi MG	J Struct Biol	2003	2003-02-11			10.1016/s1047-8477(02)00578-6
19776542	Osteon classification in human fibular shaft by circularly polarized light	Beraudi A, Stea S, Bordini B, Baleani M, Viceconti M.	Cells Tissues Organs. 2010;191(3):260-8. doi: 10.1159/000240045. Epub 2009 Sep 17.	Beraudi A	Cells Tissues Organs	2010	2009-09-25			10.1159/000240045
7358740	Haversian osteons: longitudinal variation of internal structure	Black J, Richardson SP, Mattson RU, Pollack SR.	J Biomed Mater Res. 1980 Jan;14(1):41-53. doi: 10.1002/jbm.820140106.	Black J	J Biomed Mater Res	1980	1980-01-01			10.1002/jbm.820140106
9723987	The interface between bone and tendon at an insertion site: a study of the quadriceps tendon insertion	Clark J, Stechschulte DJ Jr.	J Anat. 1998 May;192 ( Pt 4)(Pt 4):605-16. doi: 10.1046/j.1469-7580.1998.19240605.x.	Clark J	J Anat	1998	1998-09-02	PMC1467814		10.1046/j.1469-7580.1998.19240605.x
20615291	New method for Raman investigation of the orientation of collagen fibrils and crystallites in the Haversian system of bone	Falgayrac G, Facq S, Leroy G, Cortet B, Penel G.	Appl Spectrosc. 2010 Jul;64(7):775-80. doi: 10.1366/000370210791666255.	Falgayrac G	Appl Spectrosc	2010	2010-07-10			10.1366/000370210791666255
277558	Mineral and collagen fiber orientation in human secondary osteons	Frasca P, Harper RA, Katz JL.	J Dent Res. 1978 Mar;57(3):526-33. doi: 10.1177/00220345780570032201.	Frasca P	J Dent Res	1978	1978-03-01			10.1177/00220345780570032201
773992	New method of bone preparation for collagen fiber orientation studies by means of scanning electron microscopy	Frasca P, Rao CV, Harper RA, Katz JL.	J Dent Res. 1976 May-Jun;55(3):372-5. doi: 10.1177/00220345760550031401.	Frasca P	J Dent Res	1976	1976-05-01			10.1177/00220345760550031401
11166575	The structure of the fibrous tissue on the articular surface of the temporal bone in the monkey (Macaca mulatta)	Furseth Klinge R.	Micron. 2001 Aug;32(6):551-7. doi: 10.1016/s0968-4328(00)00060-3.	Furseth Klinge R	Micron	2001	2001-02-13			10.1016/s0968-4328(00)00060-3
2827798	Collagen fibre orientation in bovine secondary osteons by collagenase etching	Green M, Isaac DH, Jenkins GM.	Biomaterials. 1987 Nov;8(6):427-32. doi: 10.1016/0142-9612(87)90078-0.	Green M	Biomaterials	1987	1987-11-01			10.1016/0142-9612(87)90078-0
2988660	Bone microstructure by collagenase etching	Green M, Isaac DH, Jenkins GM.	Biomaterials. 1985 May;6(3):150-2. doi: 10.1016/0142-9612(85)90002-x.	Green M	Biomaterials	1985	1985-05-01			10.1016/0142-9612(85)90002-x
34258760	Intraskeletal bone growth patterns in the North Island Brown Kiwi (Apteryx mantelli): Growth mark discrepancy and implications for extinct taxa	Heck CT, Woodward HN.	J Anat. 2021 Nov;239(5):1075-1095. doi: 10.1111/joa.13503. Epub 2021 Jul 13.	Heck CT	J Anat	2021	2021-07-14	PMC8546512		10.1111/joa.13503
21278527	Histological evaluation of the effect of using growth hormone around immediate dental implants in fresh extraction sockets: an experimental study	Hossam Eldein AM, Elghamrawy SH, Osman SM, Elhak AR.	Implant Dent. 2011 Feb;20(1):47-55. doi: 10.1097/ID.0b013e3182096979.	Hossam Eldein AM	Implant Dent	2011	2011-02-01			10.1097/ID.0b013e3182096979
17602910	Raman imaging of two orthogonal planes within cortical bone	Kazanci M, Wagner HD, Manjubala NI, Gupta HS, Paschalis E, Roschger P, Fratzl P.	Bone. 2007 Sep;41(3):456-61. doi: 10.1016/j.bone.2007.04.200. Epub 2007 Jun 2.	Kazanci M	Bone	2007	2007-07-03			10.1016/j.bone.2007.04.200
28121024	Utility of osteon circularity for determining species and interpreting load history in primates and nonprimates	Keenan KE, Mears CS, Skedros JG.	Am J Phys Anthropol. 2017 Apr;162(4):657-681. doi: 10.1002/ajpa.23154. Epub 2017 Jan 25.	Keenan KE	Am J Phys Anthropol	2017	2017-01-26			10.1002/ajpa.23154
40154766	Human bone ultrastructure in 3D: Multimodal correlative study combining nanoscale X-ray computed tomography and quantitative polarized Raman spectroscopy	Kochetkova T, Kormilina T, Englisch S, Drobek D, Zubiri BA, Braun O, Calame M, Remund S, Neuenschwander B, Michler J, Zysset P, Spiecker E, Schwiedrzik J.	Acta Biomater. 2025 May 15;198:302-318. doi: 10.1016/j.actbio.2025.03.045. Epub 2025 Mar 26.	Kochetkova T	Acta Biomater	2025	2025-03-28			10.1016/j.actbio.2025.03.045
35411479	Micro/nanostructural properties of peri-implant jaw bones: a human cadaver study	Koresawa K, Matsunaga S, Hikita A, Okudera H, Yamaguchi A, Yajima Y, Abe S.	Int J Implant Dent. 2022 Apr 11;8(1):17. doi: 10.1186/s40729-022-00417-3.	Koresawa K	Int J Implant Dent	2022	2022-04-12	PMC9001759		10.1186/s40729-022-00417-3
22952569	X-ray phase nanotomography resolves the 3D human bone ultrastructure	Langer M, Pacureanu A, Suhonen H, Grimal Q, Cloetens P, Peyrin F.	PLoS One. 2012;7(8):e35691. doi: 10.1371/journal.pone.0035691. Epub 2012 Aug 29.	Langer M	PLoS One	2012	2012-09-07	PMC3430646		10.1371/journal.pone.0035691
33419239	Manipulating Air-Gap Electrospinning to Create Aligned Polymer Nanofiber-Wrapped Glass Microfibers for Cortical Bone Tissue Engineering	Linder HR, Glass AA, Day DE, Sell SA.	Bioengineering (Basel). 2020 Dec 20;7(4):165. doi: 10.3390/bioengineering7040165.	Linder HR	Bioengineering (Basel)	2020	2021-01-09	PMC7766430		10.3390/bioengineering7040165
8408087	The effects of collagen fiber orientation, porosity, density, and mineralization on bovine cortical bone bending properties	Martin RB, Boardman DL.	J Biomech. 1993 Sep;26(9):1047-54. doi: 10.1016/s0021-9290(05)80004-1.	Martin RB	J Biomech	1993	1993-09-01			10.1016/s0021-9290(05)80004-1
2777816	The relative effects of collagen fiber orientation, porosity, density, and mineralization on bone strength	Martin RB, Ishida J.	J Biomech. 1989;22(5):419-26. doi: 10.1016/0021-9290(89)90202-9.	Martin RB	J Biomech	1989	1989-01-01			10.1016/0021-9290(89)90202-9
8945649	Collagen fiber organization is related to mechanical properties and remodeling in equine bone. A comparison of two methods	Martin RB, Lau ST, Mathews PV, Gibson VA, Stover SM.	J Biomech. 1996 Dec;29(12):1515-21.	Martin RB	J Biomech	1996	1996-12-01
16460238	Peri-implant bone organization under immediate loading state. Circularly polarized light analyses: a minipig study	Neugebauer J, Traini T, Thams U, Piattelli A, Zöller JE.	J Periodontol. 2006 Feb;77(2):152-60. doi: 10.1902/jop.2006.040360.	Neugebauer J	J Periodontol	2006	2006-02-08			10.1902/jop.2006.040360
19330389	Anatomy of the intracortical canal system: scanning electron microscopy study in rabbit femur	Pazzaglia UE, Congiu T, Raspanti M, Ranchetti F, Quacci D.	Clin Orthop Relat Res. 2009 Sep;467(9):2446-56. doi: 10.1007/s11999-009-0806-x. Epub 2009 Mar 28.	Pazzaglia UE	Clin Orthop Relat Res	2009	2009-03-31	PMC2866945		10.1007/s11999-009-0806-x
1639831	Collagen fiber orientation and geometry effects on the mechanical properties of secondary osteons	Pidaparti RM, Burr DB.	J Biomech. 1992 Aug;25(8):869-80. doi: 10.1016/0021-9290(92)90227-r.	Pidaparti RM	J Biomech	1992	1992-08-01			10.1016/0021-9290(92)90227-r
24211353	The role of angular reflection in assessing elastic properties of bone by scanning acoustic microscopy	Puchegger S, Fix D, Pilz-Allen C, Roschger P, Fratzl P, Weinkamer R.	J Mech Behav Biomed Mater. 2014 Jan;29:438-50. doi: 10.1016/j.jmbbm.2013.10.004. Epub 2013 Oct 25.	Puchegger S	J Mech Behav Biomed Mater	2014	2013-11-12			10.1016/j.jmbbm.2013.10.004
31675105	Relation between cross-sectional bone geometry and double zonal osteon frequency and morphology	Raguin E, Drapeau MSM.	Am J Phys Anthropol. 2020 Apr;171(4):598-612. doi: 10.1002/ajpa.23954. Epub 2019 Nov 1.	Raguin E	Am J Phys Anthropol	2020	2019-11-02			10.1002/ajpa.23954
23188743	Changes to the cell, tissue and architecture levels in cranial suture synostosis reveal a problem of timing in bone development	Regelsberger J, Milovanovic P, Schmidt T, Hahn M, Zimmermann EA, Tsokos M, Zustin J, Ritchie RO, Amling M, Busse B.	Eur Cell Mater. 2012 Nov 28;24:441-58. doi: 10.22203/ecm.v024a31.	Regelsberger J	Eur Cell Mater	2012	2012-11-29			10.22203/ecm.v024a31
28778734	Coalignment of osteocyte canaliculi and collagen fibers in human osteonal bone	Repp F, Kollmannsberger P, Roschger A, Berzlanovich A, Gruber GM, Roschger P, Wagermaier W, Weinkamer R.	J Struct Biol. 2017 Sep;199(3):177-186. doi: 10.1016/j.jsb.2017.07.004. Epub 2017 Aug 1.	Repp F	J Struct Biol	2017	2017-08-06			10.1016/j.jsb.2017.07.004
14738847	Healing of periodontal defects treated with enamel matrix proteins and root surface conditioning--an experimental study in dogs	Sakallioğlu U, Açikgöz G, Ayas B, Kirtiloğlu T, Sakallioğlu E.	Biomaterials. 2004 May;25(10):1831-40. doi: 10.1016/s0142-9612(03)00468-x.	Sakallioğlu U	Biomaterials	2004	2004-01-24			10.1016/s0142-9612(03)00468-x
37953064	Strain-mode-specific mechanical testing and the interpretation of bone adaptation in the deer calcaneus	Skedros JG, Dayton MR, Bloebaum RD, Bachus KN, Cronin JT.	J Anat. 2024 Mar;244(3):411-423. doi: 10.1111/joa.13971. Epub 2023 Nov 12.	Skedros JG	J Anat	2024	2023-11-12	PMC10862189		10.1111/joa.13971
39045755	Roles of collagen cross-links and osteon collagen/lamellar morphotypes in equine third metacarpals in tension and compression tests	Skedros JG, Dayton MR, Cronin JT, Mears CS, Bloebaum RD, Wang X, Bachus KN.	J Exp Biol. 2024 Jul 15;227(14):jeb247758. doi: 10.1242/jeb.247758. Epub 2024 Jul 24.	Skedros JG	J Exp Biol	2024	2024-07-24	PMC11418171		10.1242/jeb.247758
16857886	The influence of collagen fiber orientation and other histocompositional characteristics on the mechanical properties of equine cortical bone	Skedros JG, Dayton MR, Sybrowsky CL, Bloebaum RD, Bachus KN.	J Exp Biol. 2006 Aug;209(Pt 15):3025-42. doi: 10.1242/jeb.02304.	Skedros JG	J Exp Biol	2006	2006-07-22			10.1242/jeb.02304
30924933	Collagen fiber orientation pattern, osteon morphology and distribution, and presence of laminar histology do not distinguish torsion from bending in bat and pigeon wing bones	Skedros JG, Doutré MS.	J Anat. 2019 Jun;234(6):748-763. doi: 10.1111/joa.12981. Epub 2019 Mar 29.	Skedros JG	J Anat	2019	2019-03-30	PMC6540582		10.1111/joa.12981
16330878	Spatial distribution of osteocyte lacunae in equine radii and third metacarpals: considerations for cellular communication, microdamage detection and metabolism	Skedros JG, Grunander TR, Hamrick MW.	Cells Tissues Organs. 2005;180(4):215-36. doi: 10.1159/000088938.	Skedros JG	Cells Tissues Organs	2005	2005-12-07			10.1159/000088938
14994328	Relationships of loading history and structural and material characteristics of bone: development of the mule deer calcaneus	Skedros JG, Hunt KJ, Bloebaum RD.	J Morphol. 2004 Mar;259(3):281-307. doi: 10.1002/jmor.10167.	Skedros JG	J Morphol	2004	2004-03-03			10.1002/jmor.10167
12808646	Ontogenetic and regional morphologic variations in the turkey ulna diaphysis: implications for functional adaptation of cortical bone	Skedros JG, Hunt KJ, Hughes PE, Winet H.	Anat Rec A Discov Mol Cell Evol Biol. 2003 Jul;273(1):609-29. doi: 10.1002/ar.a.10073.	Skedros JG	Anat Rec A Discov Mol Cell Evol Biol	2003	2003-06-17			10.1002/ar.a.10073
15291795	Does the degree of laminarity correlate with site-specific differences in collagen fibre orientation in primary bone? An evaluation in the turkey ulna diaphysis	Skedros JG, Hunt KJ.	J Anat. 2004 Aug;205(2):121-34. doi: 10.1111/j.0021-8782.2004.00318.x.	Skedros JG	J Anat	2004	2004-08-05	PMC1571335		10.1111/j.0021-8782.2004.00318.x
24981169	Histocompositional organization and toughening mechanisms in antler	Skedros JG, Keenan KE, Cooper DML, Bloebaum RD.	J Struct Biol. 2014 Aug;187(2):129-148. doi: 10.1016/j.jsb.2014.06.004. Epub 2014 Jun 27.	Skedros JG	J Struct Biol	2014	2014-07-02			10.1016/j.jsb.2014.06.004
21323667	Analysis of osteon morphotype scoring schemes for interpreting load history: evaluation in the chimpanzee femur	Skedros JG, Kiser CJ, Keenan KE, Thomas SC.	J Anat. 2011 May;218(5):480-99. doi: 10.1111/j.1469-7580.2011.01348.x. Epub 2011 Feb 16.	Skedros JG	J Anat	2011	2011-02-18	PMC3089745		10.1111/j.1469-7580.2011.01348.x
20721943	A weighted osteon morphotype score outperforms regional osteon percent prevalence calculations for interpreting cortical bone adaptation	Skedros JG, Kiser CJ, Mendenhall SD.	Am J Phys Anthropol. 2011 Jan;144(1):41-50. doi: 10.1002/ajpa.21365. Epub 2010 Aug 18.	Skedros JG	Am J Phys Anthropol	2011	2010-08-20			10.1002/ajpa.21365
8876823	Evidence of structural and material adaptation to specific strain features in cortical bone	Skedros JG, Mason MW, Nelson MC, Bloebaum RD.	Anat Rec. 1996 Sep;246(1):47-63. doi: 10.1002/(SICI)1097-0185(199609)246:1<47::AID-AR6>3.0.CO;2-C.	Skedros JG	Anat Rec	1996	1996-09-01			10.1002/(SICI)1097-0185(199609)246:1<47::AID-AR6>3.0.CO;2-C
19049911	Interpreting cortical bone adaptation and load history by quantifying osteon morphotypes in circularly polarized light images	Skedros JG, Mendenhall SD, Kiser CJ, Winet H.	Bone. 2009 Mar;44(3):392-403. doi: 10.1016/j.bone.2008.10.053. Epub 2008 Nov 12.	Skedros JG	Bone	2009	2008-12-04			10.1016/j.bone.2008.10.053
30411344	Advancing the deer calcaneus model for bone adaptation studies: ex vivo strains obtained after transecting the tension members suggest an unrecognized important role for shear strains	Skedros JG, Su SC, Knight AN, Bloebaum RD, Bachus KN.	J Anat. 2019 Jan;234(1):66-82. doi: 10.1111/joa.12905. Epub 2018 Nov 8.	Skedros JG	J Anat	2019	2018-11-10	PMC6284443		10.1111/joa.12905
21970947	A quantitative collagen fibers orientation assessment using birefringence measurements: calibration and application to human osteons	Spiesz EM, Kaminsky W, Zysset PK.	J Struct Biol. 2011 Dec;176(3):302-6. doi: 10.1016/j.jsb.2011.09.009. Epub 2011 Sep 28.	Spiesz EM	J Struct Biol	2011	2011-10-06	PMC3218218		10.1016/j.jsb.2011.09.009
33404232	Collagen Fiber Orientation Is Coupled with Specific Nano-Compositional Patterns in Dark and Bright Osteons Modulating Their Biomechanical Properties	Stockhausen KE, Qwamizadeh M, Wölfel EM, Hemmatian H, Fiedler IAK, Flenner S, Longo E, Amling M, Greving I, Ritchie RO, Schmidt FN, Busse B.	ACS Nano. 2021 Jan 26;15(1):455-467. doi: 10.1021/acsnano.0c04786. Epub 2021 Jan 6.	Stockhausen KE	ACS Nano	2021	2021-01-06			10.1021/acsnano.0c04786
1304584	Histological features of the dorsal cortex of the third metacarpal bone mid-diaphysis during postnatal growth in thoroughbred horses	Stover SM, Pool RR, Martin RB, Morgan JP.	J Anat. 1992 Dec;181 ( Pt 3)(Pt 3):455-69.	Stover SM	J Anat	1992	1992-12-01	PMC1259699
10539972	Loading conditions and cortical bone construction of an artiodactyl calcaneus	Su SC, Skedros JG, Bachus KN, Bloebaum RD.	J Exp Biol. 1999 Nov;202(Pt 22):3239-54. doi: 10.1242/jeb.202.22.3239.	Su SC	J Exp Biol	1999	1999-12-14			10.1242/jeb.202.22.3239
21781442	Histomorphic-metric evaluation of an implant retrieved from human maxilla after 13 years	Traini T, Danza M, Altavilla R, Zollino I, Lucchese A, Sollazzo V, Trapella G, Brunelli G, Carinci F.	Int J Immunopathol Pharmacol. 2011 Apr-Jun;24(2 Suppl):25-30. doi: 10.1177/03946320110240S206.	Traini T	Int J Immunopathol Pharmacol	2011	2011-07-26			10.1177/03946320110240S206
16569964	Collagen fiber orientation near a fractured dental implant after a 5-year loading period: case report	Traini T, De Paoli S, Caputi S, Iezzi G, Piattelli A.	Implant Dent. 2006 Mar;15(1):70-6. doi: 10.1097/01.id.0000202420.49004.1e.	Traini T	Implant Dent	2006	2006-03-30			10.1097/01.id.0000202420.49004.1e
20408608	Spiral twisting of fiber orientation inside bone lamellae	Wagermaier W, Gupta HS, Gourrier A, Burghammer M, Roschger P, Fratzl P.	Biointerphases. 2006 Mar;1(1):1. doi: 10.1116/1.2178386.	Wagermaier W	Biointerphases	2006	2010-04-23			10.1116/1.2178386
10221548	Crystal alignment of carbonated apatite in bone and calcified tendon: results from quantitative texture analysis	Wenk HR, Heidelbach F.	Bone. 1999 Apr;24(4):361-9. doi: 10.1016/s8756-3282(98)00192-6.	Wenk HR	Bone	1999	1999-04-30			10.1016/s8756-3282(98)00192-6
26917007	Prevention of osteoradionecrosis of the jaws by low-intensity ultrasound in the dog model	Zhou Z, Lang M, Fan W, Dong X, Zhu L, Xiao J, Wang Y.	Int J Oral Maxillofac Surg. 2016 Sep;45(9):1170-6. doi: 10.1016/j.ijom.2016.01.012. Epub 2016 Feb 23.	Zhou Z	Int J Oral Maxillofac Surg	2016	2016-02-27			10.1016/j.ijom.2016.01.012

## Sheet: Activation frequency
PMID	Title	Authors	Citation	First Author	Journal/Book	Publication Year	Create Date	PMCID	NIHMS ID	DOI
16133683	Modulation of bone turnover by alfacalcidol and/or alendronate does not prevent glucocorticoid-induced osteoporosis in growing minipigs	Akahoshi S, Sakai A, Arita S, Ikeda S, Morishita Y, Tsutsumi H, Ito M, Shiraishi A, Nakamura T.	J Bone Miner Metab. 2005;23(5):341-50. doi: 10.1007/s00774-005-0611-x.	Akahoshi S	J Bone Miner Metab	2005	2005-09-01			10.1007/s00774-005-0611-x
475139	Age-related variations in cortical bone-remodeling measurements in male Beagles 10 to 26 months of age	Anderson C, Danylchuk KD.	Am J Vet Res. 1979 Jun;40(6):869-72.	Anderson C	Am J Vet Res	1979	1979-06-01
21331568	Microdamage accumulation changes according to animal mass: an intraspecies investigation	Brianza SZ, D'Amelio P, Pugno N, Zini E, Zatelli A, Pluviano F, Cabiale K, Galloni M, Isaia GC.	Calcif Tissue Int. 2011 May;88(5):409-15. doi: 10.1007/s00223-011-9470-8. Epub 2011 Feb 18.	Brianza SZ	Calcif Tissue Int	2011	2011-02-19			10.1007/s00223-011-9470-8
8717539	Cortical bone remodeling in autosomal dominant osteopetrosis: a study of two different phenotypes	Brockstedt H, Bollerslev J, Melsen F, Mosekilde L.	Bone. 1996 Jan;18(1):67-72. doi: 10.1016/8756-3282(95)00424-6.	Brockstedt H	Bone	1996	1996-01-01			10.1016/8756-3282(95)00424-6
8274313	Age- and sex-related changes in iliac cortical bone mass and remodeling	Brockstedt H, Kassem M, Eriksen EF, Mosekilde L, Melsen F.	Bone. 1993 Jul-Aug;14(4):681-91. doi: 10.1016/8756-3282(93)90092-o.	Brockstedt H	Bone	1993	1993-07-01			10.1016/8756-3282(93)90092-o
37574096	Daily administration of parathyroid hormone slows the progression of basic multicellular units in the cortical bone of the rabbit distal tibia	Cooper DML, Harrison KD, Hiebert BD, King GA, Panahifar A, Zhu N, Swekla KJ, Pivonka P, Chapman LD, Arnason T.	Bone. 2023 Nov;176:116864. doi: 10.1016/j.bone.2023.116864. Epub 2023 Aug 11.	Cooper DML	Bone	2023	2023-08-13			10.1016/j.bone.2023.116864
15908291	Up-regulation of site-specific remodeling without accumulation of microcracking and loss of osteocytes	Da Costa Gómez TM, Barrett JG, Sample SJ, Radtke CL, Kalscheur VL, Lu Y, Markel MD, Santschi EM, Scollay MC, Muir P.	Bone. 2005 Jul;37(1):16-24. doi: 10.1016/j.bone.2004.12.016.	Da Costa Gómez TM	Bone	2005	2005-05-24			10.1016/j.bone.2004.12.016
11792586	Aging and accumulation of microdamage in canine bone	Frank JD, Ryan M, Kalscheur VL, Ruaux-Mason CP, Hozak RR, Muir P.	Bone. 2002 Jan;30(1):201-6. doi: 10.1016/s8756-3282(01)00623-8.	Frank JD	Bone	2002	2002-01-17			10.1016/s8756-3282(01)00623-8
14973638	Osteon remodeling dynamics in Macaca mulatta: normal variation with regard to age, sex, and skeletal maturity	Havill LM.	Calcif Tissue Int. 2004 Jan;74(1):95-102. doi: 10.1007/s00223-003-9038-3. Epub 2003 Jul 24.	Havill LM	Calcif Tissue Int	2004	2004-02-20			10.1007/s00223-003-9038-3
17157571	Quantitative regional associations between remodeling, modeling, and osteocyte apoptosis and density in rabbit tibial midshafts	Hedgecock NL, Hadi T, Chen AA, Curtiss SB, Martin RB, Hazelwood SJ.	Bone. 2007 Mar;40(3):627-37. doi: 10.1016/j.bone.2006.10.006. Epub 2006 Dec 8.	Hedgecock NL	Bone	2007	2006-12-13			10.1016/j.bone.2006.10.006
38184100	How osteons form: A quantitative hypothesis-testing analysis of cortical pore filling and wall asymmetry	Hegarty-Cremer SGD, Borggaard XG, Andreasen CM, van der Eerden BCJ, Simpson MJ, Andersen TL, Buenzli PR.	Bone. 2024 Mar;180:116998. doi: 10.1016/j.bone.2023.116998. Epub 2024 Jan 4.	Hegarty-Cremer SGD	Bone	2024	2024-01-06			10.1016/j.bone.2023.116998
7212021	Effects of thyroxine on cortical bone remodeling in adult dogs: a histomorphometric study	High WB, Capen CC, Black HE.	Am J Pathol. 1981 Mar;102(3):438-46.	High WB	Am J Pathol	1981	1981-03-01	PMC1903709
6894823	Histomorphometric evaluation of the effects of intermittent 1,25-dihydroxycholecalciferol administration on cortical bone remodeling in adult dogs	High WB, Capen CC, Black HE.	Am J Pathol. 1981 Jul;104(1):41-9.	High WB	Am J Pathol	1981	1981-07-01	PMC1903742
3482354	Effects of orally administered prostaglandin E-2 on cortical bone turnover in adult dogs: a histomorphometric study	High WB.	Bone. 1987;8(6):363-73. doi: 10.1016/8756-3282(87)90068-8.	High WB	Bone	1987	1987-01-01			10.1016/8756-3282(87)90068-8
10913928	Histomorphometric evidence for increased bone turnover without change in cortical thickness or porosity after 2 years of cyclical hPTH(1-34) therapy in women with severe osteoporosis	Hodsman AB, Kisiel M, Adachi JD, Fraher LJ, Watson PH.	Bone. 2000 Aug;27(2):311-8. doi: 10.1016/s8756-3282(00)00316-1.	Hodsman AB	Bone	2000	2000-07-29			10.1016/s8756-3282(00)00316-1
8132785	Age- and gender-related changes in the distribution of osteocalcin in the extracellular matrix of normal male and female bone. Possible involvement of osteocalcin in bone remodeling	Ingram RT, Park YK, Clarke BL, Fitzpatrick LA.	J Clin Invest. 1994 Mar;93(3):989-97. doi: 10.1172/JCI117106.	Ingram RT	J Clin Invest	1994	1994-03-01	PMC294016		10.1172/JCI117106
9489773	Distribution of mineralization indices of modeling and remodeling over eight months in middiaphyseal cross sections of femurs from adult swine	Iwaniec UT, Crenshaw TD.	Anat Rec. 1998 Feb;250(2):136-45. doi: 10.1002/(SICI)1097-0185(199802)250:2<136::AID-AR2>3.0.CO;2-1.	Iwaniec UT	Anat Rec	1998	1998-03-07			10.1002/(SICI)1097-0185(199802)250:2<136::AID-AR2>3.0.CO;2-1
32112154	Signalling molecule transport analysis in lacunar-canalicular system	Kumar R, Tiwari AK, Tripathi D, Sharma NN.	Biomech Model Mechanobiol. 2020 Oct;19(5):1879-1896. doi: 10.1007/s10237-020-01314-7. Epub 2020 Feb 28.	Kumar R	Biomech Model Mechanobiol	2020	2020-03-01			10.1007/s10237-020-01314-7
30369075	The Influence of Leaping Frequency on Secondary Bone in Cercopithecid Primates	Lad SE, Pampush JD, Mcgraw WS, Daegling DJ.	Anat Rec (Hoboken). 2019 Jul;302(7):1116-1126. doi: 10.1002/ar.24007. Epub 2018 Nov 25.	Lad SE	Anat Rec (Hoboken)	2019	2018-10-29			10.1002/ar.24007
35170387	Simulation study on the effect of resistance exercise on the hydrodynamic microenvironment of osteocytes in microgravity	Liu HY, Zhao CH, Zhang H, Wang W, Liu QJ.	Comput Methods Biomech Biomed Engin. 2022 Nov;25(15):1757-1766. doi: 10.1080/10255842.2022.2037130. Epub 2022 Feb 16.	Liu HY	Comput Methods Biomech Biomed Engin	2022	2022-02-16			10.1080/10255842.2022.2037130
16753016	Teriparatide increases bone formation in modeling and remodeling osteons and enhances IGF-II immunoreactivity in postmenopausal women with osteoporosis	Ma YL, Zeng Q, Donley DW, Ste-Marie LG, Gallagher JC, Dalsky GP, Marcus R, Eriksen EF.	J Bone Miner Res. 2006 Jun;21(6):855-64. doi: 10.1359/jbmr.060314.	Ma YL	J Bone Miner Res	2006	2006-06-07			10.1359/jbmr.060314
1403296	A theory of fatigue damage accumulation and repair in cortical bone	Martin B.	J Orthop Res. 1992 Nov;10(6):818-25. doi: 10.1002/jor.1100100611.	Martin B	J Orthop Res	1992	1992-11-01			10.1002/jor.1100100611
7526879	On the histologic measurement of osteonal BMU activation frequency	Martin RB.	Bone. 1994 Sep-Oct;15(5):547-9. doi: 10.1016/8756-3282(94)90279-8.	Martin RB	Bone	1994	1994-09-01			10.1016/8756-3282(94)90279-8
1797054	On the significance of remodeling space and activation rate changes in bone remodeling	Martin RB.	Bone. 1991;12(6):391-400. doi: 10.1016/8756-3282(91)90028-h.	Martin RB	Bone	1991	1991-01-01			10.1016/8756-3282(91)90028-h
18037367	Decreased bone turnover with balanced resorption and formation prevent cortical bone loss during disuse (hibernation) in grizzly bears (Ursus arctos horribilis)	McGee ME, Maki AJ, Johnson SE, Nelson OL, Robbins CT, Donahue SW.	Bone. 2008 Feb;42(2):396-404. doi: 10.1016/j.bone.2007.10.010. Epub 2007 Oct 25.	McGee ME	Bone	2008	2007-11-27	PMC2249622	NIHMS39383	10.1016/j.bone.2007.10.010
18319311	Osteoprotegerin Lys3Asn polymorphism and the risk of fracture in older women	Moffett SP, Oakley JI, Cauley JA, Lui LY, Ensrud KE, Taylor BC, Hillier TA, Hochberg MC, Li J, Cayabyab S, Lee JM, Peltz G, Cummings SR, Zmuda JM; Study of Osteoporotic Fractures Research Group.	J Clin Endocrinol Metab. 2008 May;93(5):2002-8. doi: 10.1210/jc.2007-1019. Epub 2008 Mar 4.	Moffett SP	J Clin Endocrinol Metab	2008	2008-03-06	PMC2386283		10.1210/jc.2007-1019
10727970	Rib remodeling dynamics in a skeletal population from Kulubnarti, Nubia	Mulhern DM.	Am J Phys Anthropol. 2000 Apr;111(4):519-30. doi: 10.1002/(SICI)1096-8644(200004)111:4<519::AID-AJPA7>3.0.CO;2-7.	Mulhern DM	Am J Phys Anthropol	2000	2000-03-23			10.1002/(SICI)1096-8644(200004)111:4<519::AID-AJPA7>3.0.CO;2-7
20226715	Poroelastic behaviour of cortical bone under harmonic axial loading: a finite element study at the osteonal scale	Nguyen VH, Lemaire T, Naili S.	Med Eng Phys. 2010 May;32(4):384-90. doi: 10.1016/j.medengphy.2010.02.001. Epub 2010 Mar 11.	Nguyen VH	Med Eng Phys	2010	2010-03-16			10.1016/j.medengphy.2010.02.001
781470	The actions of parathyroid hormone on bone: relation to bone remodeling and turnover, calcium homeostasis, and metabolic bone disease. Part I of IV parts: mechanisms of calcium transfer between blood and bone and their cellular basis: morphological and kinetic approaches to bone turnover	Parfitt AM.	Metabolism. 1976 Jul;25(7):809-44. doi: 10.1016/0026-0495(76)90151-7.	Parfitt AM	Metabolism	1976	1976-07-01			10.1016/0026-0495(76)90151-7
23834434	Morphometric analysis of osteonal architecture in bones from healthy young human male subjects using scanning electron microscopy	Pazzaglia UE, Congiu T, Pienazza A, Zakaria M, Gnecchi M, Dell'orbo C.	J Anat. 2013 Sep;223(3):242-54. doi: 10.1111/joa.12079. Epub 2013 Jul 8.	Pazzaglia UE	J Anat	2013	2013-07-10	PMC3972045		10.1111/joa.12079
19874276	Morphometric analysis of the canal system of cortical bone: An experimental study in the rabbit femur carried out with standard histology and micro-CT	Pazzaglia UE, Zarattini G, Giacomini D, Rodella L, Menti AM, Feltrin G.	Anat Histol Embryol. 2010 Feb;39(1):17-26. doi: 10.1111/j.1439-0264.2009.00973.x. Epub 2009 Oct 28.	Pazzaglia UE	Anat Histol Embryol	2010	2009-10-31			10.1111/j.1439-0264.2009.00973.x
10423031	Bisphosphonates: from the laboratory to the clinic and back again	Russell RG, Rogers MJ.	Bone. 1999 Jul;25(1):97-106. doi: 10.1016/s8756-3282(99)00116-7.	Russell RG	Bone	1999	1999-07-28			10.1016/s8756-3282(99)00116-7
3593612	Effect of prostaglandin E1 on regional haversian remodeling in beagles with fractured ribs: a histomorphometric study	Shih MS, Norrdin RW.	Bone. 1987;8(2):87-90. doi: 10.1016/8756-3282(87)90075-5.	Shih MS	Bone	1987	1987-01-01			10.1016/8756-3282(87)90075-5
24752721	Histopathology of subcutaneously preserved autologous bone flap after decompressive craniectomy: a prospective study	Singla N, Parkinson Singh S, Gupta SK, Karthigeyan M, Radotra BD.	Acta Neurochir (Wien). 2014 Jul;156(7):1369-73. doi: 10.1007/s00701-014-2071-3. Epub 2014 Apr 22.	Singla N	Acta Neurochir (Wien)	2014	2014-04-23			10.1007/s00701-014-2071-3
8141240	Brief communication: bone remodeling rates: a test of an algorithm for estimating missing osteons	Stout SD, Paine RR.	Am J Phys Anthropol. 1994 Jan;93(1):123-9. doi: 10.1002/ajpa.1330930109.	Stout SD	Am J Phys Anthropol	1994	1994-01-01			10.1002/ajpa.1330930109
36207444	Expansion of the osteocytic lacunar-canalicular system involved in pharmacological action of PTH revealed by AI-driven fluorescence morphometry in female rabbits	Takakura A, Sato T, Lee JW, Hirano K, Takao-Kawabata R, Ishizuya T, Iimura T.	Sci Rep. 2022 Oct 7;12(1):16799. doi: 10.1038/s41598-022-20793-5.	Takakura A	Sci Rep	2022	2022-10-07	PMC9546928		10.1038/s41598-022-20793-5
8237474	Does weight-bearing exercise affect non-weight-bearing bone?	Tommerup LJ, Raab DM, Crenshaw TD, Smith EL.	J Bone Miner Res. 1993 Sep;8(9):1053-8. doi: 10.1002/jbmr.5650080905.	Tommerup LJ	J Bone Miner Res	1993	1993-09-01			10.1002/jbmr.5650080905
10569987	Increased intracortical bone remodeling during lactation in beagle dogs	Vajda EG, Kneissel M, Muggenburg B, Miller SC.	Biol Reprod. 1999 Dec;61(6):1439-44. doi: 10.1095/biolreprod61.6.1439.	Vajda EG	Biol Reprod	1999	1999-11-26			10.1095/biolreprod61.6.1439
36350408	Study on mass transfer in the bone lacunar-canalicular system under different gravity fields	Wang H, Gao L, Chen X, Zhang C.	J Bone Miner Metab. 2022 Nov;40(6):940-950. doi: 10.1007/s00774-022-01373-z. Epub 2022 Nov 9.	Wang H	J Bone Miner Metab	2022	2022-11-09			10.1007/s00774-022-01373-z
11144981	Modeling tracer transport in an osteon under cyclic loading	Wang L, Cowin SC, Weinbaum S, Fritton SP.	Ann Biomed Eng. 2000;28(10):1200-9. doi: 10.1114/1.1317531.	Wang L	Ann Biomed Eng	2000	2001-01-06			10.1114/1.1317531
6416730	Inhibition of cortical and trabecular bone formation in the long bones of immobilized monkeys	Wronski TJ, Morey ER.	Clin Orthop Relat Res. 1983 Dec;(181):269-76.	Wronski TJ	Clin Orthop Relat Res	1983	1983-12-01
25744734	The effect of low-frequency mechanical vibration on retention in an orthodontic relapse model	Yadav S, Assefnia A, Gupta H, Vishwanath M, Kalajzic Z, Allareddy V, Nanda R.	Eur J Orthod. 2016 Feb;38(1):44-50. doi: 10.1093/ejo/cjv006. Epub 2015 Mar 4.	Yadav S	Eur J Orthod	2016	2015-03-07			10.1093/ejo/cjv006
9626633	Responses of trabecular and cortical bone turnover and bone mass and strength to bisphosphonate YH529 in ovariohysterectomized beagles with calcium restriction	Yoshida Y, Moriya A, Kitamura K, Inazu M, Okimoto N, Okazaki Y, Nakamura T.	J Bone Miner Res. 1998 Jun;13(6):1011-22. doi: 10.1359/jbmr.1998.13.6.1011.	Yoshida Y	J Bone Miner Res	1998	1998-06-17			10.1359/jbmr.1998.13.6.1011

## Sheet: Mineral apposition rate
PMID	Title	Authors	Citation	First Author	Journal/Book	Publication Year	Create Date	PMCID	NIHMS ID	DOI
8207591	Mathematical model for the mineralization of bone	Martin B.	J Orthop Res. 1994 May;12(3):375-83. doi: 10.1002/jor.1100120310.	Martin B	J Orthop Res	1994	1994-05-01			10.1002/jor.1100120310
19475465	Distraction osteogenesis enhances remodeling of remote bones of the skeleton: a pilot study	Funk JF, Krummrey G, Perka C, Raschke MJ, Bail HJ.	Clin Orthop Relat Res. 2009 Dec;467(12):3199-205. doi: 10.1007/s11999-009-0902-y. Epub 2009 May 29.	Funk JF	Clin Orthop Relat Res	2009	2009-05-29	PMC2772934		10.1007/s11999-009-0902-y
37574096	Daily administration of parathyroid hormone slows the progression of basic multicellular units in the cortical bone of the rabbit distal tibia	Cooper DML, Harrison KD, Hiebert BD, King GA, Panahifar A, Zhu N, Swekla KJ, Pivonka P, Chapman LD, Arnason T.	Bone. 2023 Nov;176:116864. doi: 10.1016/j.bone.2023.116864. Epub 2023 Aug 11.	Cooper DML	Bone	2023	2023-08-13			10.1016/j.bone.2023.116864
781470	The actions of parathyroid hormone on bone: relation to bone remodeling and turnover, calcium homeostasis, and metabolic bone disease. Part I of IV parts: mechanisms of calcium transfer between blood and bone and their cellular basis: morphological and kinetic approaches to bone turnover	Parfitt AM.	Metabolism. 1976 Jul;25(7):809-44. doi: 10.1016/0026-0495(76)90151-7.	Parfitt AM	Metabolism	1976	1976-07-01			10.1016/0026-0495(76)90151-7
9489773	Distribution of mineralization indices of modeling and remodeling over eight months in middiaphyseal cross sections of femurs from adult swine	Iwaniec UT, Crenshaw TD.	Anat Rec. 1998 Feb;250(2):136-45. doi: 10.1002/(SICI)1097-0185(199802)250:2<136::AID-AR2>3.0.CO;2-1.	Iwaniec UT	Anat Rec	1998	1998-03-07			10.1002/(SICI)1097-0185(199802)250:2<136::AID-AR2>3.0.CO;2-1
10569987	Increased intracortical bone remodeling during lactation in beagle dogs	Vajda EG, Kneissel M, Muggenburg B, Miller SC.	Biol Reprod. 1999 Dec;61(6):1439-44. doi: 10.1095/biolreprod61.6.1439.	Vajda EG	Biol Reprod	1999	1999-11-26			10.1095/biolreprod61.6.1439
18085627	Bone remodeling in maxilla, mandible, and femur of young dogs	Huja SS, Beck FM.	Anat Rec (Hoboken). 2008 Jan;291(1):1-5. doi: 10.1002/ar.20619.	Huja SS	Anat Rec (Hoboken)	2008	2007-12-19			10.1002/ar.20619
8237474	Does weight-bearing exercise affect non-weight-bearing bone?	Tommerup LJ, Raab DM, Crenshaw TD, Smith EL.	J Bone Miner Res. 1993 Sep;8(9):1053-8. doi: 10.1002/jbmr.5650080905.	Tommerup LJ	J Bone Miner Res	1993	1993-09-01			10.1002/jbmr.5650080905
10803649	Effects of phenylbutazone on bone activity and formation in horses	Rohde C, Anderson DE, Bertone AL, Weisbrode SE.	Am J Vet Res. 2000 May;61(5):537-43. doi: 10.2460/ajvr.2000.61.537.	Rohde C	Am J Vet Res	2000	2000-05-10			10.2460/ajvr.2000.61.537
17160576	Cortical bone histomorphometry of the iliac crest in normal black and white South African adults	Schnitzler CM, Mesquita JM.	Calcif Tissue Int. 2006 Dec;79(6):373-82. doi: 10.1007/s00223-006-0053-z. Epub 2006 Dec 8.	Schnitzler CM	Calcif Tissue Int	2006	2006-12-13			10.1007/s00223-006-0053-z
24269280	Effects of teriparatide on cortical histomorphometric variables in postmenopausal women with or without prior alendronate treatment	Ma YL, Zeng QQ, Chiang AY, Burr D, Li J, Dobnig H, Fahrleitner-Pammer A, Michalská D, Marin F, Pavo I, Stepan JJ.	Bone. 2014 Feb;59:139-47. doi: 10.1016/j.bone.2013.11.011. Epub 2013 Nov 20.	Ma YL	Bone	2014	2013-11-26			10.1016/j.bone.2013.11.011
23000508	Labeling studies on cortical bone formation in the antlers of red deer (Cervus elaphus)	Gomez S, Garcia AJ, Luna S, Kierdorf U, Kierdorf H, Gallego L, Landete-Castillejos T.	Bone. 2013 Jan;52(1):506-15. doi: 10.1016/j.bone.2012.09.015. Epub 2012 Sep 18.	Gomez S	Bone	2013	2012-09-25			10.1016/j.bone.2012.09.015
21631293	Bone remodeling surrounding primary teeth in skeletally immature dogs	Randall LE, Beck FM, Huja SS.	Angle Orthod. 2011 Nov;81(6):931-7. doi: 10.2319/021611-114.1. Epub 2011 Jun 1.	Randall LE	Angle Orthod	2011	2011-06-03	PMC8903844		10.2319/021611-114.1
25138631	Partial gravity unloading inhibits bone healing responses in a large animal model	Gadomski BC, McGilvray KC, Easley JT, Palmer RH, Santoni BG, Puttlitz CM.	J Biomech. 2014 Sep 22;47(12):2836-42. doi: 10.1016/j.jbiomech.2014.07.031. Epub 2014 Aug 7.	Gadomski BC	J Biomech	2014	2014-08-21			10.1016/j.jbiomech.2014.07.031
27830383	Cortical bone analysis in a predialysis population: a comparison with a dialysis population	Carvalho C, Magalhães J, Neto R, Pereira L, Branco P, Adragão T, Frazão JM.	J Bone Miner Metab. 2017 Sep;35(5):513-521. doi: 10.1007/s00774-016-0781-8. Epub 2016 Nov 9.	Carvalho C	J Bone Miner Metab	2017	2016-11-11			10.1007/s00774-016-0781-8
7785471	Morphologic stages in lamellar bone formation stimulated by a potent mechanical stimulus	Rubin CT, Gross TS, McLeod KJ, Bain SD.	J Bone Miner Res. 1995 Mar;10(3):488-95. doi: 10.1002/jbmr.5650100321.	Rubin CT	J Bone Miner Res	1995	1995-03-01			10.1002/jbmr.5650100321
10190441	Long-term remodeling of vascularized and nonvascularized onlay bone grafts: a macroscopic and microscopic analysis	Gosain AK, Song L, Santoro TD, Amarante MT, Simmons DJ.	Plast Reconstr Surg. 1999 Apr;103(5):1443-50. doi: 10.1097/00006534-199904050-00013.	Gosain AK	Plast Reconstr Surg	1999	1999-04-06			10.1097/00006534-199904050-00013
18037367	Decreased bone turnover with balanced resorption and formation prevent cortical bone loss during disuse (hibernation) in grizzly bears (Ursus arctos horribilis)	McGee ME, Maki AJ, Johnson SE, Nelson OL, Robbins CT, Donahue SW.	Bone. 2008 Feb;42(2):396-404. doi: 10.1016/j.bone.2007.10.010. Epub 2007 Oct 25.	McGee ME	Bone	2008	2007-11-27	PMC2249622	NIHMS39383	10.1016/j.bone.2007.10.010
6416730	Inhibition of cortical and trabecular bone formation in the long bones of immobilized monkeys	Wronski TJ, Morey ER.	Clin Orthop Relat Res. 1983 Dec;(181):269-76.	Wronski TJ	Clin Orthop Relat Res	1983	1983-12-01
12218720	Effects of raloxifene on bone density, biomarkers, and histomorphometric and biomechanical measures in ovariectomized cynomolgus monkeys	Lees CJ, Register TC, Turner CH, Wang T, Stancill M, Jerome CP.	Menopause. 2002 Sep-Oct;9(5):320-8. doi: 10.1097/00042192-200209000-00004.	Lees CJ	Menopause	2002	2002-09-10			10.1097/00042192-200209000-00004
16086108	A histomorphometric study of cortical bone of the iliac crest in patients treated with glucocorticoids	Vedi S, Elkin SL, Compston JE.	Calcif Tissue Int. 2005 Aug;77(2):79-83. doi: 10.1007/s00223-004-0205-y. Epub 2005 Jul 28.	Vedi S	Calcif Tissue Int	2005	2005-08-09			10.1007/s00223-004-0205-y
1950678	A histomorphometric study of cortical bone activity during increased weight-bearing exercise	Raab DM, Crenshaw TD, Kimmel DB, Smith EL.	J Bone Miner Res. 1991 Jul;6(7):741-9. doi: 10.1002/jbmr.5650060712.	Raab DM	J Bone Miner Res	1991	1991-07-01			10.1002/jbmr.5650060712
8378222	Histomorphometric bone properties of sexually immature and mature White Leghorn hens with evaluation of fluorochrome injection on egg production traits	Hudson HA, Britton WM, Rowland GN, Buhr RJ.	Poult Sci. 1993 Aug;72(8):1537-47. doi: 10.3382/ps.0721537.	Hudson HA	Poult Sci	1993	1993-08-01			10.3382/ps.0721537
15846394	Musculoskeletal responses of 2-year-old Thoroughbred horses to early training. 6. Bone parameters in the third metacarpal and third metatarsal bones	Firth EC, Rogers CW, Doube M, Jopson NB.	N Z Vet J. 2005 Apr;53(2):101-12. doi: 10.1080/00480169.2005.36487.	Firth EC	N Z Vet J	2005	2005-04-23			10.1080/00480169.2005.36487
8334032	Local stimulation of new bone formation by prostaglandin E1: quantitative histomorphometry and comparison of delivery by minipumps and controlled-release pellets	Miller SC, Marks SC Jr.	Bone. 1993 Mar-Apr;14(2):143-51. doi: 10.1016/8756-3282(93)90241-2.	Miller SC	Bone	1993	1993-03-01			10.1016/8756-3282(93)90241-2
9626633	Responses of trabecular and cortical bone turnover and bone mass and strength to bisphosphonate YH529 in ovariohysterectomized beagles with calcium restriction	Yoshida Y, Moriya A, Kitamura K, Inazu M, Okimoto N, Okazaki Y, Nakamura T.	J Bone Miner Res. 1998 Jun;13(6):1011-22. doi: 10.1359/jbmr.1998.13.6.1011.	Yoshida Y	J Bone Miner Res	1998	1998-06-17			10.1359/jbmr.1998.13.6.1011
23586512	Impact of lanthanum carbonate on cortical bone in dialysis patients with adynamic bone disease	Yajima A, Inaba M, Tominaga Y, Tanaka M, Otsubo S, Nitta K, Ito A, Satoh S.	Ther Apher Dial. 2013 Apr;17 Suppl 1:41-8. doi: 10.1111/1744-9987.12038.	Yajima A	Ther Apher Dial	2013	2013-04-17			10.1111/1744-9987.12038
8588710	In vivo tetracycline labelling as a measure of rearing-system influence on chicken-bone dynamics	Vitorovic D, Nikolic Z, Cvetkovic D.	Anat Histol Embryol. 1995 Jun;24(2):85-6. doi: 10.1111/j.1439-0264.1995.tb00015.x.	Vitorovic D	Anat Histol Embryol	1995	1995-06-01			10.1111/j.1439-0264.1995.tb00015.x

## Sheet: Bone formation rate
PMID	Title	Authors	Citation	First Author	Journal/Book	Publication Year	Create Date	PMCID	NIHMS ID	DOI
12653234	Effects of latency period in a rabbit mandibular distraction osteogenesis	Aida T, Yoshioka I, Tominaga K, Fukuda J.	Int J Oral Maxillofac Surg. 2003 Feb;32(1):54-62; discussion 63. doi: 10.1054/ijom.2002.0347.	Aida T	Int J Oral Maxillofac Surg	2003	2003-03-26			10.1054/ijom.2002.0347
16133683	Modulation of bone turnover by alfacalcidol and/or alendronate does not prevent glucocorticoid-induced osteoporosis in growing minipigs	Akahoshi S, Sakai A, Arita S, Ikeda S, Morishita Y, Tsutsumi H, Ito M, Shiraishi A, Nakamura T.	J Bone Miner Metab. 2005;23(5):341-50. doi: 10.1007/s00774-005-0611-x.	Akahoshi S	J Bone Miner Metab	2005	2005-09-01			10.1007/s00774-005-0611-x
475139	Age-related variations in cortical bone-remodeling measurements in male Beagles 10 to 26 months of age	Anderson C, Danylchuk KD.	Am J Vet Res. 1979 Jun;40(6):869-72.	Anderson C	Am J Vet Res	1979	1979-06-01
32949430	Effect of vascularized periosteum on revitalization of massive bone isografts: An experimental study in a rabbit model	Barastegui D, Gallardo-Calero I, Rodriguez-Carunchio L, Barrera-Ochoa S, Knorr J, Rivas-Nicolls D, Soldado F.	Microsurgery. 2021 Feb;41(2):157-164. doi: 10.1002/micr.30647. Epub 2020 Sep 19.	Barastegui D	Microsurgery	2021	2020-09-19			10.1002/micr.30647
30967963	Material and regenerative properties of an osteon-mimetic cortical bone-like scaffold	Barati D, Karaman O, Moeinzadeh S, Kader S, Jabbari E.	Regen Biomater. 2019 Mar;6(2):89-98. doi: 10.1093/rb/rbz008. Epub 2019 Mar 11.	Barati D	Regen Biomater	2019	2019-04-11	PMC6446997		10.1093/rb/rbz008
25285894	Osteocytes as a record of bone formation dynamics: a mathematical model of osteocyte generation in bone matrix	Buenzli PR.	J Theor Biol. 2015 Jan 7;364:418-27. doi: 10.1016/j.jtbi.2014.09.028. Epub 2014 Oct 5.	Buenzli PR	J Theor Biol	2015	2014-10-07			10.1016/j.jtbi.2014.09.028
27830383	Cortical bone analysis in a predialysis population: a comparison with a dialysis population	Carvalho C, Magalhães J, Neto R, Pereira L, Branco P, Adragão T, Frazão JM.	J Bone Miner Metab. 2017 Sep;35(5):513-521. doi: 10.1007/s00774-016-0781-8. Epub 2016 Nov 9.	Carvalho C	J Bone Miner Metab	2017	2016-11-11			10.1007/s00774-016-0781-8
25185885	Cortical and trabecular bone in pediatric end-stage kidney disease	Carvalho CG, Pereira RC, Gales B, Salusky IB, Wesseling-Perry K.	Pediatr Nephrol. 2015 Mar;30(3):497-502. doi: 10.1007/s00467-014-2942-0. Epub 2014 Sep 4.	Carvalho CG	Pediatr Nephrol	2015	2014-09-05	PMC4315739	NIHMS625865	10.1007/s00467-014-2942-0
22885836	Bone ingrowth and vascular supply in experimental spinal fusion with platelet-rich plasma	Cinotti G, Corsi A, Sacchetti B, Riminucci M, Bianco P, Giannicola G.	Spine (Phila Pa 1976). 2013 Mar 1;38(5):385-91. doi: 10.1097/BRS.0b013e31826dc6d4.	Cinotti G	Spine (Phila Pa 1976)	2013	2012-08-14			10.1097/BRS.0b013e31826dc6d4
37574096	Daily administration of parathyroid hormone slows the progression of basic multicellular units in the cortical bone of the rabbit distal tibia	Cooper DML, Harrison KD, Hiebert BD, King GA, Panahifar A, Zhu N, Swekla KJ, Pivonka P, Chapman LD, Arnason T.	Bone. 2023 Nov;176:116864. doi: 10.1016/j.bone.2023.116864. Epub 2023 Aug 11.	Cooper DML	Bone	2023	2023-08-13			10.1016/j.bone.2023.116864
15908291	Up-regulation of site-specific remodeling without accumulation of microcracking and loss of osteocytes	Da Costa Gómez TM, Barrett JG, Sample SJ, Radtke CL, Kalscheur VL, Lu Y, Markel MD, Santschi EM, Scollay MC, Muir P.	Bone. 2005 Jul;37(1):16-24. doi: 10.1016/j.bone.2004.12.016.	Da Costa Gómez TM	Bone	2005	2005-05-24			10.1016/j.bone.2004.12.016
3881445	A roentgenographic, biomechanical, and histological evaluation of vascularized and non-vascularized segmental fibular canine autografts	Dell PC, Burchardt H, Glowczewskie FP Jr.	J Bone Joint Surg Am. 1985 Jan;67(1):105-12.	Dell PC	J Bone Joint Surg Am	1985	1985-01-01
3262119	Bone formation rate in older normal women: concurrent assessment with bone histomorphometry, calcium kinetics, and biochemical markers	Eastell R, Delmas PD, Hodgson SF, Eriksen EF, Mann KG, Riggs BL.	J Clin Endocrinol Metab. 1988 Oct;67(4):741-8. doi: 10.1210/jcem-67-4-741.	Eastell R	J Clin Endocrinol Metab	1988	1988-10-01			10.1210/jcem-67-4-741
36676038	Cellular Behaviors of Periodontal Ligament Stem Cells in the Presence of Bone Grafting Biomaterials, In-Vitro Study	Esfahanian V, Ejeian F, Mohebinia H, Zojaji Nejad ZS, Yazdchi M, Ebrahimi Dastgerdi M, Ebrahimi Dastgerdi M, Nasr-Esfahani MH.	Life (Basel). 2022 Dec 28;13(1):89. doi: 10.3390/life13010089.	Esfahanian V	Life (Basel)	2022	2023-01-21	PMC9862872		10.3390/life13010089
24460696	Effects of calcium phosphate/chitosan composite on bone healing in rats: calcium phosphate induces osteon formation	Fernández T, Olave G, Valencia CH, Arce S, Quinn JM, Thouas GA, Chen QZ.	Tissue Eng Part A. 2014 Jul;20(13-14):1948-60. doi: 10.1089/ten.TEA.2013.0696. Epub 2014 Mar 31.	Fernández T	Tissue Eng Part A	2014	2014-01-28			10.1089/ten.TEA.2013.0696
19475465	Distraction osteogenesis enhances remodeling of remote bones of the skeleton: a pilot study	Funk JF, Krummrey G, Perka C, Raschke MJ, Bail HJ.	Clin Orthop Relat Res. 2009 Dec;467(12):3199-205. doi: 10.1007/s11999-009-0902-y. Epub 2009 May 29.	Funk JF	Clin Orthop Relat Res	2009	2009-05-29	PMC2772934		10.1007/s11999-009-0902-y
25138631	Partial gravity unloading inhibits bone healing responses in a large animal model	Gadomski BC, McGilvray KC, Easley JT, Palmer RH, Santoni BG, Puttlitz CM.	J Biomech. 2014 Sep 22;47(12):2836-42. doi: 10.1016/j.jbiomech.2014.07.031. Epub 2014 Aug 7.	Gadomski BC	J Biomech	2014	2014-08-21			10.1016/j.jbiomech.2014.07.031
20013838	Graft vascularization is a critical rate-limiting step in skeletal stem cell-mediated posterolateral spinal fusion	Giannicola G, Ferrari E, Citro G, Sacchetti B, Corsi A, Riminucci M, Cinotti G, Bianco P.	J Tissue Eng Regen Med. 2010 Jun;4(4):273-83. doi: 10.1002/term.238.	Giannicola G	J Tissue Eng Regen Med	2010	2009-12-17			10.1002/term.238
23000508	Labeling studies on cortical bone formation in the antlers of red deer (Cervus elaphus)	Gomez S, Garcia AJ, Luna S, Kierdorf U, Kierdorf H, Gallego L, Landete-Castillejos T.	Bone. 2013 Jan;52(1):506-15. doi: 10.1016/j.bone.2012.09.015. Epub 2012 Sep 18.	Gomez S	Bone	2013	2012-09-25			10.1016/j.bone.2012.09.015
9917631	Strain rate and timing of stimulation in mechanical modulation of fracture healing	Goodship AE, Cunningham JL, Kenwright J.	Clin Orthop Relat Res. 1998 Oct;(355 Suppl):S105-15. doi: 10.1097/00003086-199810001-00012.	Goodship AE	Clin Orthop Relat Res	1998	1999-01-26			10.1097/00003086-199810001-00012
37876174	Age estimation in the combined long bones and ribs by histomorphometry: Past, present, and future	Gumpangseth T, Mahakkanukrauh P.	Med Sci Law. 2024 Jan;64(1):52-71. doi: 10.1177/00258024231208280. Epub 2023 Oct 25.	Gumpangseth T	Med Sci Law	2024	2023-10-25			10.1177/00258024231208280
14973638	Osteon remodeling dynamics in Macaca mulatta: normal variation with regard to age, sex, and skeletal maturity	Havill LM.	Calcif Tissue Int. 2004 Jan;74(1):95-102. doi: 10.1007/s00223-003-9038-3. Epub 2003 Jul 24.	Havill LM	Calcif Tissue Int	2004	2004-02-20			10.1007/s00223-003-9038-3
34258760	Intraskeletal bone growth patterns in the North Island Brown Kiwi (Apteryx mantelli): Growth mark discrepancy and implications for extinct taxa	Heck CT, Woodward HN.	J Anat. 2021 Nov;239(5):1075-1095. doi: 10.1111/joa.13503. Epub 2021 Jul 13.	Heck CT	J Anat	2021	2021-07-14	PMC8546512		10.1111/joa.13503
38184100	How osteons form: A quantitative hypothesis-testing analysis of cortical pore filling and wall asymmetry	Hegarty-Cremer SGD, Borggaard XG, Andreasen CM, van der Eerden BCJ, Simpson MJ, Andersen TL, Buenzli PR.	Bone. 2024 Mar;180:116998. doi: 10.1016/j.bone.2023.116998. Epub 2024 Jan 4.	Hegarty-Cremer SGD	Bone	2024	2024-01-06			10.1016/j.bone.2023.116998
7212021	Effects of thyroxine on cortical bone remodeling in adult dogs: a histomorphometric study	High WB, Capen CC, Black HE.	Am J Pathol. 1981 Mar;102(3):438-46.	High WB	Am J Pathol	1981	1981-03-01	PMC1903709
6894823	Histomorphometric evaluation of the effects of intermittent 1,25-dihydroxycholecalciferol administration on cortical bone remodeling in adult dogs	High WB, Capen CC, Black HE.	Am J Pathol. 1981 Jul;104(1):41-9.	High WB	Am J Pathol	1981	1981-07-01	PMC1903742
3482354	Effects of orally administered prostaglandin E-2 on cortical bone turnover in adult dogs: a histomorphometric study	High WB.	Bone. 1987;8(6):363-73. doi: 10.1016/8756-3282(87)90068-8.	High WB	Bone	1987	1987-01-01			10.1016/8756-3282(87)90068-8
19480040	Transport disc distraction osteogenesis for the reconstruction of a calvarial defect	Hong JW, Song SY, Woo DG, Kim HS, Hong HJ, Choi JH, Park BY, Kim YO.	J Craniofac Surg. 2009 May;20(3):790-6. doi: 10.1097/scs.0b013e3181a2e05b.	Hong JW	J Craniofac Surg	2009	2009-05-30			10.1097/scs.0b013e3181a2e05b
16830198	Indentation properties of young and old osteons	Huja SS, Beck FM, Thurman DT.	Calcif Tissue Int. 2006 Jun;78(6):392-7. doi: 10.1007/s00223-006-0025-3. Epub 2006 Jun 21.	Huja SS	Calcif Tissue Int	2006	2006-07-11			10.1007/s00223-006-0025-3
18085627	Bone remodeling in maxilla, mandible, and femur of young dogs	Huja SS, Beck FM.	Anat Rec (Hoboken). 2008 Jan;291(1):1-5. doi: 10.1002/ar.20619.	Huja SS	Anat Rec (Hoboken)	2008	2007-12-19			10.1002/ar.20619
9489773	Distribution of mineralization indices of modeling and remodeling over eight months in middiaphyseal cross sections of femurs from adult swine	Iwaniec UT, Crenshaw TD.	Anat Rec. 1998 Feb;250(2):136-45. doi: 10.1002/(SICI)1097-0185(199802)250:2<136::AID-AR2>3.0.CO;2-1.	Iwaniec UT	Anat Rec	1998	1998-03-07			10.1002/(SICI)1097-0185(199802)250:2<136::AID-AR2>3.0.CO;2-1
7328046	Kinetics of osteoclasts and their nuclei in evolving secondary Haversian systems	Jaworski ZF, Duck B, Sekaly G.	J Anat. 1981 Oct;133(Pt 3):397-405.	Jaworski ZF	J Anat	1981	1981-10-01	PMC1167611
2624824	Stereologic estimators of cortical bone remodeling including a kinetic model	Kragstrup J, Agerbaek M.	Bone. 1989;10(6):433-7. doi: 10.1016/8756-3282(89)90075-6.	Kragstrup J	Bone	1989	1989-01-01			10.1016/8756-3282(89)90075-6
21040464	Ovariectomy stimulates and bisphosphonates inhibit intracortical remodeling in the mouse mandible	Kubek DJ, Burr DB, Allen MR.	Orthod Craniofac Res. 2010 Nov;13(4):214-22. doi: 10.1111/j.1601-6343.2010.01497.x.	Kubek DJ	Orthod Craniofac Res	2010	2010-11-03	PMC3051277	NIHMS225048	10.1111/j.1601-6343.2010.01497.x
37313764	Absence of secondary osteons in femora of aged rats: Implications of lifespan on Haversian remodeling in mammals	Lad SE.	J Morphol. 2023 Jul;284(7):e21600. doi: 10.1002/jmor.21600.	Lad SE	J Morphol	2023	2023-06-14			10.1002/jmor.21600
19573104	Experimental study of bone lengthening in dogs by means of backscattered scanning electron microscopy	Lafuente P, Franch J, Durall I, Manzanares C.	Vet Surg. 2009 Apr;38(3):388-97. doi: 10.1111/j.1532-950X.2009.00505.x.	Lafuente P	Vet Surg	2009	2009-07-04			10.1111/j.1532-950X.2009.00505.x
12218720	Effects of raloxifene on bone density, biomarkers, and histomorphometric and biomechanical measures in ovariectomized cynomolgus monkeys	Lees CJ, Register TC, Turner CH, Wang T, Stancill M, Jerome CP.	Menopause. 2002 Sep-Oct;9(5):320-8. doi: 10.1097/00042192-200209000-00004.	Lees CJ	Menopause	2002	2002-09-10			10.1097/00042192-200209000-00004
17227219	Effects of a one-month treatment with PTH(1-34) on bone formation on cancellous, endocortical, and periosteal surfaces of the human ilium	Lindsay R, Zhou H, Cosman F, Nieves J, Dempster DW, Hodsman AB.	J Bone Miner Res. 2007 Apr;22(4):495-502. doi: 10.1359/jbmr.070104.	Lindsay R	J Bone Miner Res	2007	2007-01-18			10.1359/jbmr.070104
25060973	Bio-Oss(®) for delayed osseointegration of implants in dogs: a histological study	Liu HY, Zheng H, Hou XP, Zhong WJ, Ying XX, Chai SL, Ma GW.	Br J Oral Maxillofac Surg. 2014 Oct;52(8):729-34. doi: 10.1016/j.bjoms.2014.06.007. Epub 2014 Jul 21.	Liu HY	Br J Oral Maxillofac Surg	2014	2014-07-26			10.1016/j.bjoms.2014.06.007
24269280	Effects of teriparatide on cortical histomorphometric variables in postmenopausal women with or without prior alendronate treatment	Ma YL, Zeng QQ, Chiang AY, Burr D, Li J, Dobnig H, Fahrleitner-Pammer A, Michalská D, Marin F, Pavo I, Stepan JJ.	Bone. 2014 Feb;59:139-47. doi: 10.1016/j.bone.2013.11.011. Epub 2013 Nov 20.	Ma YL	Bone	2014	2013-11-26			10.1016/j.bone.2013.11.011
34246065	Fracture behavior of human cortical bone: Role of advanced glycation end-products and microstructural features	Maghami E, Josephson TO, Moore JP, Rezaee T, Freeman TA, Karim L, Najafi AR.	J Biomech. 2021 Aug 26;125:110600. doi: 10.1016/j.jbiomech.2021.110600. Epub 2021 Jul 1.	Maghami E	J Biomech	2021	2021-07-10			10.1016/j.jbiomech.2021.110600
14076754	MATURATION RATE OF THE OSTEON OF THE CAT	MANSON JD, WATERS NE.	Nature. 1963 Nov 2;200:489-90. doi: 10.1038/200489b0.	MANSON JD	Nature	1963	1963-11-02			10.1038/200489b0
7742070	Quantitative evaluation on osteocyte canalicular density in human secondary osteons	Marotti G, Ferretti M, Remaggi F, Palumbo C.	Bone. 1995 Jan;16(1):125-8. doi: 10.1016/s8756-3282(94)00019-0.	Marotti G	Bone	1995	1995-01-01			10.1016/s8756-3282(94)00019-0
7602391	Mathematical model for repair of fatigue damage and stress fracture in osteonal bone	Martin B.	J Orthop Res. 1995 May;13(3):309-16. doi: 10.1002/jor.1100130303.	Martin B	J Orthop Res	1995	1995-05-01			10.1002/jor.1100130303
10617159	Does osteocyte formation cause the nonlinear refilling of osteons?	Martin RB.	Bone. 2000 Jan;26(1):71-8. doi: 10.1016/s8756-3282(99)00242-2.	Martin RB	Bone	2000	2000-01-05			10.1016/s8756-3282(99)00242-2
16341633	Anterior cervical fusion with polyetheretherketone (PEEK) cages in the treatment of degenerative disc disease. Preliminary observations in 36 consecutive cases with a minimum 12-month follow-up	Mastronardi L, Ducati A, Ferrante L.	Acta Neurochir (Wien). 2006 Mar;148(3):307-12; discussion 312. doi: 10.1007/s00701-005-0657-5. Epub 2005 Dec 12.	Mastronardi L	Acta Neurochir (Wien)	2006	2005-12-13			10.1007/s00701-005-0657-5
18037367	Decreased bone turnover with balanced resorption and formation prevent cortical bone loss during disuse (hibernation) in grizzly bears (Ursus arctos horribilis)	McGee ME, Maki AJ, Johnson SE, Nelson OL, Robbins CT, Donahue SW.	Bone. 2008 Feb;42(2):396-404. doi: 10.1016/j.bone.2007.10.010. Epub 2007 Oct 25.	McGee ME	Bone	2008	2007-11-27	PMC2249622	NIHMS39383	10.1016/j.bone.2007.10.010
18597609	Alveolar process anabolic activity in C3H/HeJ and C57BL/6J inbred mice	Meta IF, Fernandez SA, Gulati P, Huja SS.	J Periodontol. 2008 Jul;79(7):1255-62. doi: 10.1902/jop.2008.070610.	Meta IF	J Periodontol	2008	2008-07-04			10.1902/jop.2008.070610
14623050	Histomorphometric analysis of the effects of osteocyte density on osteonal morphology and remodeling	Metz LN, Martin RB, Turner AS.	Bone. 2003 Nov;33(5):753-9. doi: 10.1016/s8756-3282(03)00245-x.	Metz LN	Bone	2003	2003-11-19			10.1016/s8756-3282(03)00245-x
8334032	Local stimulation of new bone formation by prostaglandin E1: quantitative histomorphometry and comparison of delivery by minipumps and controlled-release pellets	Miller SC, Marks SC Jr.	Bone. 1993 Mar-Apr;14(2):143-51. doi: 10.1016/8756-3282(93)90241-2.	Miller SC	Bone	1993	1993-03-01			10.1016/8756-3282(93)90241-2
16397380	Preliminary study of histological comparison on the growth patterns of long-bone cortex in young calf, pig, and sheep	Mori R, Kodaka T, Soeta S, Sato J, Kakino J, Hamato S, Takaki H, Naito Y.	J Vet Med Sci. 2005 Dec;67(12):1223-9. doi: 10.1292/jvms.67.1223.	Mori R	J Vet Med Sci	2005	2006-01-07			10.1292/jvms.67.1223
10727970	Rib remodeling dynamics in a skeletal population from Kulubnarti, Nubia	Mulhern DM.	Am J Phys Anthropol. 2000 Apr;111(4):519-30. doi: 10.1002/(SICI)1096-8644(200004)111:4<519::AID-AJPA7>3.0.CO;2-7.	Mulhern DM	Am J Phys Anthropol	2000	2000-03-23			10.1002/(SICI)1096-8644(200004)111:4<519::AID-AJPA7>3.0.CO;2-7
24784023	Effects of eight-month treatment with ONO-5334, a cathepsin K inhibitor, on bone metabolism, strength and microstructure in ovariectomized cynomolgus monkeys	Ochi Y, Yamada H, Mori H, Nakanishi Y, Nishikawa S, Kayasuga R, Kawada N, Kunishige A, Hashimoto Y, Tanaka M, Sugitani M, Kawabata K.	Bone. 2014 Aug;65:1-8. doi: 10.1016/j.bone.2014.04.023. Epub 2014 Apr 27.	Ochi Y	Bone	2014	2014-05-03			10.1016/j.bone.2014.04.023
7153230	The influence of strain rate on adaptive bone remodelling	O'Connor JA, Lanyon LE, MacFie H.	J Biomech. 1982;15(10):767-81. doi: 10.1016/0021-9290(82)90092-6.	O'Connor JA	J Biomech	1982	1982-01-01			10.1016/0021-9290(82)90092-6
20977615	A collagenated porcine bone substitute for augmentation at Neoss implant sites: a prospective 1-year multicenter case series study with histology	Pagliani L, Andersson P, Lanza M, Nappo A, Verrocchi D, Volpe S, Sennerby L.	Clin Implant Dent Relat Res. 2012 Oct;14(5):746-58. doi: 10.1111/j.1708-8208.2010.00314.x. Epub 2010 Oct 26.	Pagliani L	Clin Implant Dent Relat Res	2012	2010-10-28			10.1111/j.1708-8208.2010.00314.x
20971370	A minipig model of maxillary distraction osteogenesis	Papadaki ME, Troulis MJ, Glowacki J, Kaban LB.	J Oral Maxillofac Surg. 2010 Nov;68(11):2783-91. doi: 10.1016/j.joms.2010.06.179.	Papadaki ME	J Oral Maxillofac Surg	2010	2010-10-26			10.1016/j.joms.2010.06.179
781470	The actions of parathyroid hormone on bone: relation to bone remodeling and turnover, calcium homeostasis, and metabolic bone disease. Part I of IV parts: mechanisms of calcium transfer between blood and bone and their cellular basis: morphological and kinetic approaches to bone turnover	Parfitt AM.	Metabolism. 1976 Jul;25(7):809-44. doi: 10.1016/0026-0495(76)90151-7.	Parfitt AM	Metabolism	1976	1976-07-01			10.1016/0026-0495(76)90151-7
11500861	Cortical bone healing following laser osteotomy using 6.1 microm wavelength	Payne JT, Peavy GM, Reinisch L, Van Sickle DC.	Lasers Surg Med. 2001;29(1):38-43. doi: 10.1002/lsm.1084.	Payne JT	Lasers Surg Med	2001	2001-08-14			10.1002/lsm.1084
20734451	Cathepsin K inhibitors prevent bone loss in estrogen-deficient rabbits	Pennypacker BL, Duong LT, Cusick TE, Masarachia PJ, Gentile MA, Gauthier JY, Black WC, Scott BB, Samadfam R, Smith SY, Kimmel DB.	J Bone Miner Res. 2011 Feb;26(2):252-62. doi: 10.1002/jbmr.223.	Pennypacker BL	J Bone Miner Res	2011	2010-08-25			10.1002/jbmr.223
8738790	Microdamage and osteocyte-lacuna strain in bone: a microstructural finite element analysis	Prendergast PJ, Huiskes R.	J Biomech Eng. 1996 May;118(2):240-6. doi: 10.1115/1.2795966.	Prendergast PJ	J Biomech Eng	1996	1996-05-01			10.1115/1.2795966
1950678	A histomorphometric study of cortical bone activity during increased weight-bearing exercise	Raab DM, Crenshaw TD, Kimmel DB, Smith EL.	J Bone Miner Res. 1991 Jul;6(7):741-9. doi: 10.1002/jbmr.5650060712.	Raab DM	J Bone Miner Res	1991	1991-07-01			10.1002/jbmr.5650060712
21631293	Bone remodeling surrounding primary teeth in skeletally immature dogs	Randall LE, Beck FM, Huja SS.	Angle Orthod. 2011 Nov;81(6):931-7. doi: 10.2319/021611-114.1. Epub 2011 Jun 1.	Randall LE	Angle Orthod	2011	2011-06-03	PMC8903844		10.2319/021611-114.1
20568083	Ovine bone- and marrow-derived progenitor cells and their potential for scaffold-based bone tissue engineering applications in vitro and in vivo	Reichert JC, Woodruff MA, Friis T, Quent VM, Gronthos S, Duda GN, Schütz MA, Hutmacher DW.	J Tissue Eng Regen Med. 2010 Oct;4(7):565-76. doi: 10.1002/term.276.	Reichert JC	J Tissue Eng Regen Med	2010	2010-06-23			10.1002/term.276
655576	Quantitative evaluation of postnatal bone growth in the auditory ossicles of the dog	Roberto M.	Ann Otol Rhinol Laryngol. 1978 May-Jun;87(3 Pt 1):370-9. doi: 10.1177/000348947808700315.	Roberto M	Ann Otol Rhinol Laryngol	1978	1978-05-01			10.1177/000348947808700315
10803649	Effects of phenylbutazone on bone activity and formation in horses	Rohde C, Anderson DE, Bertone AL, Weisbrode SE.	Am J Vet Res. 2000 May;61(5):537-43. doi: 10.2460/ajvr.2000.61.537.	Rohde C	Am J Vet Res	2000	2000-05-10			10.2460/ajvr.2000.61.537
7785471	Morphologic stages in lamellar bone formation stimulated by a potent mechanical stimulus	Rubin CT, Gross TS, McLeod KJ, Bain SD.	J Bone Miner Res. 1995 Mar;10(3):488-95. doi: 10.1002/jbmr.5650100321.	Rubin CT	J Bone Miner Res	1995	1995-03-01			10.1002/jbmr.5650100321
9155812	Stimulatory effects of low-power laser irradiation on bone regeneration in midpalatal suture during expansion in the rat	Saito S, Shimizu N.	Am J Orthod Dentofacial Orthop. 1997 May;111(5):525-32. doi: 10.1016/s0889-5406(97)70152-5.	Saito S	Am J Orthod Dentofacial Orthop	1997	1997-05-01			10.1016/s0889-5406(97)70152-5
14738847	Healing of periodontal defects treated with enamel matrix proteins and root surface conditioning--an experimental study in dogs	Sakallioğlu U, Açikgöz G, Ayas B, Kirtiloğlu T, Sakallioğlu E.	Biomaterials. 2004 May;25(10):1831-40. doi: 10.1016/s0142-9612(03)00468-x.	Sakallioğlu U	Biomaterials	2004	2004-01-24			10.1016/s0142-9612(03)00468-x
17160576	Cortical bone histomorphometry of the iliac crest in normal black and white South African adults	Schnitzler CM, Mesquita JM.	Calcif Tissue Int. 2006 Dec;79(6):373-82. doi: 10.1007/s00223-006-0053-z. Epub 2006 Dec 8.	Schnitzler CM	Calcif Tissue Int	2006	2006-12-13			10.1007/s00223-006-0053-z
23833200	Age- and menopause-related bone loss compromise cortical and trabecular microstructure	Seeman E.	J Gerontol A Biol Sci Med Sci. 2013 Oct;68(10):1218-25. doi: 10.1093/gerona/glt071. Epub 2013 Jul 5.	Seeman E	J Gerontol A Biol Sci Med Sci	2013	2013-07-09			10.1093/gerona/glt071
6362944	Growth and maturation of mandibular bone in otherwise totally immobilized rhesus monkeys	Simmons DJ, Russell JE, Walker WV, Grazman B, Oloff C, Kazarian L.	Clin Orthop Relat Res. 1984 Jan-Feb;(182):220-30.	Simmons DJ	Clin Orthop Relat Res	1984	1984-01-01
24752721	Histopathology of subcutaneously preserved autologous bone flap after decompressive craniectomy: a prospective study	Singla N, Parkinson Singh S, Gupta SK, Karthigeyan M, Radotra BD.	Acta Neurochir (Wien). 2014 Jul;156(7):1369-73. doi: 10.1007/s00701-014-2071-3. Epub 2014 Apr 22.	Singla N	Acta Neurochir (Wien)	2014	2014-04-23			10.1007/s00701-014-2071-3
14994328	Relationships of loading history and structural and material characteristics of bone: development of the mule deer calcaneus	Skedros JG, Hunt KJ, Bloebaum RD.	J Morphol. 2004 Mar;259(3):281-307. doi: 10.1002/jmor.10167.	Skedros JG	J Morphol	2004	2004-03-03			10.1002/jmor.10167
2045987	Modulation of bone loss during disuse by pulsed electromagnetic fields	Skerry TM, Pead MJ, Lanyon LE.	J Orthop Res. 1991 Jul;9(4):600-8. doi: 10.1002/jor.1100090417.	Skerry TM	J Orthop Res	1991	1991-07-01			10.1002/jor.1100090417
9588465	Guidelines to decortication in posterolateral spine fusion	Slappey G, Toribatake Y, Ganey TM, Ogden JA, Hutton WC.	J Spinal Disord. 1998 Apr;11(2):102-9.	Slappey G	J Spinal Disord	1998	1998-05-20
39909856	Osteohistology of the unusually fast-growing theropod dinosaur Ceratosaurus	Sombathy R, O'Connor PM, D'Emic MD.	J Anat. 2025 Sep-Oct;247(3-4):765-789. doi: 10.1111/joa.14186. Epub 2025 Feb 5.	Sombathy R	J Anat	2025	2025-02-05	PMC12397097		10.1111/joa.14186
1952670	Remodeling patterns in the bony otic capsule of the dog	Sørensen MS, Jørgensen MB, Bretlau P.	Ann Otol Rhinol Laryngol. 1991 Sep;100(9 Pt 1):751-8. doi: 10.1177/000348949110000913.	Sørensen MS	Ann Otol Rhinol Laryngol	1991	1991-09-01			10.1177/000348949110000913
8141240	Brief communication: bone remodeling rates: a test of an algorithm for estimating missing osteons	Stout SD, Paine RR.	Am J Phys Anthropol. 1994 Jan;93(1):123-9. doi: 10.1002/ajpa.1330930109.	Stout SD	Am J Phys Anthropol	1994	1994-01-01			10.1002/ajpa.1330930109
19763376	Treatment with a potent cathepsin K inhibitor preserves cortical and trabecular bone mass in ovariectomized monkeys	Stroup GB, Kumar S, Jerome CP.	Calcif Tissue Int. 2009 Oct;85(4):344-55. doi: 10.1007/s00223-009-9279-x. Epub 2009 Sep 10.	Stroup GB	Calcif Tissue Int	2009	2009-09-19			10.1007/s00223-009-9279-x
8237474	Does weight-bearing exercise affect non-weight-bearing bone?	Tommerup LJ, Raab DM, Crenshaw TD, Smith EL.	J Bone Miner Res. 1993 Sep;8(9):1053-8. doi: 10.1002/jbmr.5650080905.	Tommerup LJ	J Bone Miner Res	1993	1993-09-01			10.1002/jbmr.5650080905
16086108	A histomorphometric study of cortical bone of the iliac crest in patients treated with glucocorticoids	Vedi S, Elkin SL, Compston JE.	Calcif Tissue Int. 2005 Aug;77(2):79-83. doi: 10.1007/s00223-004-0205-y. Epub 2005 Jul 28.	Vedi S	Calcif Tissue Int	2005	2005-08-09			10.1007/s00223-004-0205-y
5269386	Evaluation of factors determining the tissue-level haversian bone formation rate in man	Villanueva AR, Frost HM.	J Dent Res. 1970 Jul-Aug;49(4):836-46. doi: 10.1177/00220345700490042201.	Villanueva AR	J Dent Res	1970	1970-07-01			10.1177/00220345700490042201
36454650	Graphene Oxide-Modified Concentric Microgrooved Titanium Surfaces for the Dual Effects of Osteogenesis and Antiosteoclastogenesis	Wang H, Lai Y, Xie Z, Lin Y, Cai Y, Xu Z, Chen J.	ACS Appl Mater Interfaces. 2022 Dec 14;14(49):54500-54516. doi: 10.1021/acsami.2c14271. Epub 2022 Dec 1.	Wang H	ACS Appl Mater Interfaces	2022	2022-12-01			10.1021/acsami.2c14271
14517713	Bone strength during growth: influence of growth rate on cortical porosity and mineralization	Williams B, Waddington D, Murray DH, Farquharson C.	Calcif Tissue Int. 2004 Mar;74(3):236-45. doi: 10.1007/s00223-002-2124-0. Epub 2003 Sep 25.	Williams B	Calcif Tissue Int	2004	2003-10-01			10.1007/s00223-002-2124-0
6416730	Inhibition of cortical and trabecular bone formation in the long bones of immobilized monkeys	Wronski TJ, Morey ER.	Clin Orthop Relat Res. 1983 Dec;(181):269-76.	Wronski TJ	Clin Orthop Relat Res	1983	1983-12-01
26921823	Effects of 16-month treatment with the cathepsin K inhibitor ONO-5334 on bone markers, mineral density, strength and histomorphometry in ovariectomized cynomolgus monkeys	Yamada H, Ochi Y, Mori H, Nishikawa S, Hashimoto Y, Nakanishi Y, Tanaka M, Bruce M, Deacon S, Kawabata K.	Bone. 2016 May;86:43-52. doi: 10.1016/j.bone.2016.02.014. Epub 2016 Feb 26.	Yamada H	Bone	2016	2016-02-28			10.1016/j.bone.2016.02.014
10593415	Anabolic effect of prostaglandin E2 on cortical bone of aged male rats comes mainly from modeling-dependent bone gain	Yao W, Jee WS, Zhou H, Lu J, Cui L, Setterberg R, Liang T, Ma Y.	Bone. 1999 Dec;25(6):697-702. doi: 10.1016/s8756-3282(99)00220-3.	Yao W	Bone	1999	1999-12-11			10.1016/s8756-3282(99)00220-3
72764	Remodeling of compact bone studied with lead acetate as an intravital stain	Yen PK, Shaw JH.	J Dent Res. 1977 Aug;56(8):961-6. doi: 10.1177/00220345770560082201.	Yen PK	J Dent Res	1977	1977-08-01			10.1177/00220345770560082201
9626633	Responses of trabecular and cortical bone turnover and bone mass and strength to bisphosphonate YH529 in ovariohysterectomized beagles with calcium restriction	Yoshida Y, Moriya A, Kitamura K, Inazu M, Okimoto N, Okazaki Y, Nakamura T.	J Bone Miner Res. 1998 Jun;13(6):1011-22. doi: 10.1359/jbmr.1998.13.6.1011.	Yoshida Y	J Bone Miner Res	1998	1998-06-17			10.1359/jbmr.1998.13.6.1011
28522401	Comparison of the osteogenesis and fusion rates between activin A/BMP-2 chimera (AB204) and rhBMP-2 in a beagle's posterolateral lumbar spine model	Zheng GB, Yoon BH, Lee JH.	Spine J. 2017 Oct;17(10):1529-1536. doi: 10.1016/j.spinee.2017.05.014. Epub 2017 May 15.	Zheng GB	Spine J	2017	2017-05-20			10.1016/j.spinee.2017.05.014
16579676	Tissue-engineered bone repair of goat-femur defects with osteogenically induced bone marrow stromal cells	Zhu L, Liu W, Cui L, Cao Y.	Tissue Eng. 2006 Mar;12(3):423-33. doi: 10.1089/ten.2006.12.423.	Zhu L	Tissue Eng	2006	2006-04-04			10.1089/ten.2006.12.423
